# Supplementary material for: The life-cycles of skin replacement technologies
Source: PLoS One. 2020 Mar 4;15(3):e0229455. doi: 10.1371/journal.pone.0229455 (PMC7055911; doi:10.1371/journal.pone.0229455)
Supplement: S1 File — (XLSX) [file pone.0229455.s003.xlsx]

## Sheet: 3 Tech Clusters 
year	Processed Biologic Technologies		Extracellular Matrix Technologies		Cell-based Thechnologies
	skin AND (allograft OR xenograft homograft) wound NOT amniotic NOT (acellular OR decellularized or decellularised) NOT chorionic NOT review		("scaffold" or "hydrogel" or "matrix" or "gel" ) AND ("skin" or "dermis" or "dermal" or "cutaneous" or "cutanate") AND ("wound" or "wounds") AND ("healing") NOT review		("cell" or "cellular" or "cells" ) AND ("therapy" or "therapeutic" or "therapies" or "therapeutics" or "treatment" or "clinical" or "clinic") AND ("skin" or "dermis" or "dermal" or "cutaneous" or "cutanate") AND ("wound" or "wounds") AND ("healing") not review
	annual	cumulative	annual	cumulative	annual	cumulative
2015	24	539	347	3443	481	4413
2014	22	515	287	3096	431	3932
2013	10	493	273	2809	411	3501
2012	28	483	245	2536	320	3090
2011	14	455	194	2291	287	2770
2010	14	441	184	2097	245	2483
2009	15	427	175	1913	221	2238
2008	21	412	174	1738	193	2017
2007	10	391	147	1564	183	1824
2006	10	381	136	1417	150	1641
2005	4	371	130	1281	167	1491
2004	8	367	125	1151	147	1324
2003	9	359	104	1026	130	1177
2002	17	350	107	922	98	1047
2001	8	333	90	815	92	949
2000	12	325	81	725	85	857
1999	12	313	81	644	97	772
1998	8	301	78	563	103	675
1997	18	293	60	485	72	572
1996	16	275	76	425	69	500
1995	14	259	65	349	61	431
1994	11	245	49	284	43	370
1993	18	234	36	235	31	327
1992	14	216	32	199	27	296
1991	21	202	22	167	31	269
1990	14	181	33	145	30	238
1989	11	167	20	112	29	208
1988	14	156	27	92	24	179
1987	10	142	10	65	21	155
1986	14	132	4	55	14	134
1985	8	118	11	51	10	120
1984	3	110	14	40	15	110
1983	11	107	4	26	6	95
1982	3	96	3	22	4	89
1981	6	93	1	19	12	85
1980	5	87	3	18	5	73
1979	4	82	1	15	8	68
1978	3	78	4	14	9	60
1977	4	75	1	10	9	51
1976	8	71	1	9	10	42
1975	2	63	2	8	4	32
1974	4	61	2	6	6	28
1973	1	57	1	4	3	22
1972	2	56	2	3	6	19
1971	4	54	1	1	5	13
1970	3	50		3	2	8
1969	2	47		3	1	6
1968	1	45		3		5
1967	1	44	2	3	2	5
1966	1	43		1		3
1965	1	42		1	1	3
1964	2	41		1		2
1963	5	39		1	1	2
1962	7	34		1		1
1961	2	27	1	1		1
1960	6	25				1
1959	1	19				1
1958	5	18				1
1957	3	13				1
1956	1	10				1
1955	2	9				1
1954	4	7				1
1953	1	3				1
1952	1	2				1
1951		1				1
1950	1	1				1
1949						1
1948						1
1947						1
1946						1
1945						1
1944						1
1943						1
1942						1
1941					1	1

## Sheet: PBT
skin AND (allograft OR xenograft homograft) wound NOT amniotic NOT (acellular OR decellularized or decellularised) NOT chorionic NOT review																	year	count	cummulative
Title	URL	Description	Details	ShortDetails	Resource	Type	Identifiers	Db	EntrezUID	Properties
Comparison of different skin preservation methods with gamma irradiation.	/pubmed/28196742	Guerrero L, Camacho B.	Burns. 2017 Jun;43(4):804-811. doi: 10.1016/j.burns.2017.01.003. Epub 2017 Feb 11.	Burns. 2017	PubMed	citation	PMID:28196742	pubmed	28196742	create date:2017/02/16 | first author:Guerrero L
Technical tips to enhance micrografting results in burn surgery.	/pubmed/28442165	Chong SJ, Choke A, Tan BK.	Burns. 2017 Apr 22. pii: S0305-4179(17)30058-X. doi: 10.1016/j.burns.2017.01.030. [Epub ahead of print]	Burns. 2017	PubMed	citation	PMID:28442165	pubmed	28442165	create date:2017/04/27 | first author:Chong SJ							2015	24	539
The Benefit of Microskin in Combination With Autologous Keratinocyte Suspension to Treat Full Skin Loss In Vivo.	/pubmed/28346302	Shang Y, Li D, Shen C, Yin K, Ma L, Li L, Zhao D, Cheng W.	J Burn Care Res. 2017 Mar 24. doi: 10.1097/BCR.0000000000000552. [Epub ahead of print]	J Burn Care Res. 2017	PubMed	citation	PMID:28346302	pubmed	28346302	create date:2017/03/28 | first author:Shang Y							2014	22	515
mTOR Inhibition by Everolimus Does Not Impair Closure of Punch Biopsy Wounds in Renal Transplant Patients.	/pubmed/28405603	Dutt SB, Gonzales J, Boyett M, Costanzo A, Han PP, Steinberg S, McKay DB, Jameson JM.	Transplant Direct. 2017 Mar 17;3(4):e147. doi: 10.1097/TXD.0000000000000663. eCollection 2017 Apr.	Transplant Direct. 2017	PubMed	citation	PMID:28405603 | PMCID:PMC5381740	pubmed	28405603	create date:2017/04/14 | first author:Dutt SB							2013	10	493
Experience and outcomes of micrografting for major paediatric burns.	/pubmed/28318749	Rode H, Martinez R, Potgieter D, Adams S, Rogers AD.	Burns. 2017 Mar 15. pii: S0305-4179(17)30111-0. doi: 10.1016/j.burns.2017.02.008. [Epub ahead of print]	Burns. 2017	PubMed	citation	PMID:28318749	pubmed	28318749	create date:2017/03/21 | first author:Rode H							2012	28	483
Short- and long-term outcomes of small auto- and cryopreserved allograft skin grafting in those with >60%TBSA deep burn wounds.	/pubmed/27528571	Shizhao J, Yongjun Z, Lisen Z, Pengfei L, Xiaopeng Z, Guangyi W, Shihui Z, Xiaoyan H, Shichu X, Zhaofan X.	Burns. 2017 Feb;43(1):206-214. doi: 10.1016/j.burns.2016.07.017. Epub 2016 Aug 13.	Burns. 2017	PubMed	citation	PMID:27528571	pubmed	27528571	create date:2016/08/17 | first author:Shizhao J							2011	14	455
Development of bullous pemphigoid during the haemodialysis of a young man: case report and literature survey.	/pubmed/27748034	Osipowicz K, Kalinska-Bienias A, Kowalewski C, Wozniak K.	Int Wound J. 2017 Feb;14(1):288-292. doi: 10.1111/iwj.12670. Epub 2016 Oct 17.	Int Wound J. 2017	PubMed	citation	PMID:27748034	pubmed	27748034	create date:2016/10/18 | first author:Osipowicz K							2010	14	441
Immunological Effect of Skin Allograft in Burn Treatment: Impact on Future Vascularized Composite Allotransplantation.	/pubmed/27801681	Garza RM, Press BH, Tyan DB, Karanas YL, Lee GK.	J Burn Care Res. 2017 May/Jun;38(3):169-173. doi: 10.1097/BCR.0000000000000458.	J Burn Care Res. 2017	PubMed	citation	PMID:27801681	pubmed	27801681	create date:2016/11/02 | first author:Garza RM							2009	15	427
Can Skin Allograft Occasionally Act as a Permanent Coverage in Deep Burns? A Pilot Study.	/pubmed/28289620	Rezaei E, Beiraghi-Toosi A, Ahmadabadi A, Tavousi SH, Alipour Tabrizi A, Fotuhi K, Jabbari Nooghabi M, Manafi A, Ahmadi Moghadam S.	World J Plast Surg. 2017 Jan;6(1):94-99.	World J Plast Surg. 2017	PubMed	citation	PMID:28289620 | PMCID:PMC5339616	pubmed	28289620	create date:2017/03/16 | first author:Rezaei E							2008	21	412
[Aplasia cutis congenita associated with epidermolysis bullosa].	/pubmed/27979363	MuÃ±oz-Guerrero F, MuÃ±oz-SolÃ­s AA, Ornelas-Aguirre JM.	Cir Cir. 2016 Dec 12. pii: S0009-7411(16)30098-6. doi: 10.1016/j.circir.2016.10.017. [Epub ahead of print] Spanish.	Cir Cir. 2016	PubMed	citation	PMID:27979363	pubmed	27979363	create date:2016/12/17 | first author:MuÃ±oz-Guerrero F							2007	10	391
A Retrospective Analysis of Secondary Revisions after Face Transplantation: Assessment of Outcomes, Safety, and Feasibility.	/pubmed/27673540	Aycart MA, Alhefzi M, Kueckelhaus M, Krezdorn N, Bueno EM, Caterson EJ, Pribaz JJ, Pomahac B.	Plast Reconstr Surg. 2016 Oct;138(4):690e-701e. doi: 10.1097/PRS.0000000000002605.	Plast Reconstr Surg. 2016	PubMed	citation	PMID:27673540	pubmed	27673540	create date:2016/09/28 | first author:Aycart MA							2006	10	381
[Transplantation of allogeneic bone graft in the therapy of massive post-sternotomy defects - 6 years of experience with the method].	/pubmed/28033018	KalÃ¡b M, KarkoÅ¡ka J, KamÃ­nek M, Å antavÃ½ P.	Rozhl Chir. 2016 Fall;95(11):399-406. Czech.	Rozhl Chir. 2016	PubMed	citation	PMID:28033018	pubmed	28033018	create date:2016/12/30 | first author:KalÃ¡b M							2005	4	371
A major burn injury in a liver transplant patient.	/pubmed/28149251	Delikonstantinou I, Philp B, Kamel D, Barnes D, Dziewulski P.	Ann Burns Fire Disasters. 2016 Sep 30;29(3):206-208.	Ann Burns Fire Disasters. 2016	PubMed	citation	PMID:28149251 | PMCID:PMC5266239	pubmed	28149251	create date:2017/02/06 | first author:Delikonstantinou I							2004	8	367
Allogeneic vs. Autologous Skin Grafts in the Therapy of Patients with Burn Injuries: A Restrospective, Open-label Clinical Study with Pair Matching.	/pubmed/28028957	Kitala D, Kawecki M, Klama-BaryÅ‚a A, ÅabuÅ› W, Kraut M, Glik J, Ryszkiel I, Kawecki MP, Nowak M.	Adv Clin Exp Med. 2016 Sep-Oct;25(5):923-929. doi: 10.17219/acem/61961.	Adv Clin Exp Med. 2016	PubMed	citation	PMID:28028957	pubmed	28028957	create date:2016/12/29 | first author:Kitala D							2003	9	359
Characterization of a Cryopreserved Split-Thickness Human Skin Allograft-TheraSkin.	/pubmed/27538107	Landsman A, Rosines E, Houck A, Murchison A, Jones A, Qin X, Chen S, Landsman AR.	Adv Skin Wound Care. 2016 Sep;29(9):399-406. doi: 10.1097/01.ASW.0000489991.32684.9e.	Adv Skin Wound Care. 2016	PubMed	citation	PMID:27538107	pubmed	27538107	create date:2016/08/19 | first author:Landsman A							2002	17	350
A new method for skin grafting in murine model.	/pubmed/27197606	Pakyari M, Farokhi A, Khosravi-Maharlooei M, Kilani RT, Ghahary A, Brown E.	Wound Repair Regen. 2016 Jul;24(4):695-704. doi: 10.1111/wrr.12445. Epub 2016 Jun 14.	Wound Repair Regen. 2016	PubMed	citation	PMID:27197606	pubmed	27197606	create date:2016/05/21 | first author:Pakyari M							2001	8	333
Application of the cultured epidermal autograft "JACE(Â®") for treatment of severe burns: Results of a 6-year multicenter surveillance in Japan.	/pubmed/26948957	Matsumura H, Matsushima A, Ueyama M, Kumagai N.	Burns. 2016 Jun;42(4):769-76. doi: 10.1016/j.burns.2016.01.019. Epub 2016 Mar 2.	Burns. 2016	PubMed	citation	PMID:26948957	pubmed	26948957	create date:2016/03/08 | first author:Matsumura H							2000	12	325
Malignant Pyoderma Associated with Granulomatosis with Polyangiitis (Wegener Granulomatosis) as a Unique Indication for Facial Vascularized Composite Allotransplantation: Part I.	/pubmed/27219252	Gastman B, Hashem AM, Djohan R, Bernard S, Hendrickson M, Schwarz G, Gharb BB, Rampazzo A, Fernandez A, Zins J, Hoffman GS, Doumit G, Siemionow M, Papay F.	Plast Reconstr Surg. 2016 Jun;137(6):1007e-15e. doi: 10.1097/PRS.0000000000002162.	Plast Reconstr Surg. 2016	PubMed	citation	PMID:27219252	pubmed	27219252	create date:2016/05/25 | first author:Gastman B							1999	12	313
Simultaneous Scalp, Skull, Kidney, and Pancreas Transplant from a Single Donor.	/pubmed/27219240	Selber JC, Chang EI, Clemens MW, Gaber L, Hanasono MM, Klebuc M, Skoracki RJ, Trask T, Yu P, Gaber AO.	Plast Reconstr Surg. 2016 Jun;137(6):1851-61. doi: 10.1097/PRS.0000000000002153.	Plast Reconstr Surg. 2016	PubMed	citation	PMID:27219240	pubmed	27219240	create date:2016/05/25 | first author:Selber JC							1998	8	301
Long-Term Comparison of Rib and Ear Cartilage Grafts in Autologous and Allogenic Fascia Lata: An Experimental Study in a White Rabbit Model.	/pubmed/26796374	Jurk V, Kampmann H, Iblher N, Bannasch H, Gubisch W.	Plast Reconstr Surg. 2016 May;137(5):1465-74. doi: 10.1097/PRS.0000000000002133.	Plast Reconstr Surg. 2016	PubMed	citation	PMID:26796374	pubmed	26796374	create date:2016/01/23 | first author:Jurk V							1997	18	293
The use of skin substitutes and burn care-a survey.	/pubmed/27020810	Wurzer P, Keil H, Branski LK, Parvizi D, Clayton RP, Finnerty CC, Herndon DN, Kamolz LP.	J Surg Res. 2016 Apr;201(2):293-8. doi: 10.1016/j.jss.2015.10.048. Epub 2015 Nov 6.	J Surg Res. 2016	PubMed	citation	PMID:27020810	pubmed	27020810	create date:2016/03/30 | first author:Wurzer P							1996	16	275
The Use of Cryopreserved Human Skin Allograft for the Treatment of Wounds With Exposed Muscle, Tendon, and Bone.	/pubmed/27071139	Wilson TC, Wilson JA, Crim B, Lowery NJ.	Wounds. 2016 Apr;28(4):119-25.	Wounds. 2016	PubMed	citation	PMID:27071139	pubmed	27071139	create date:2016/04/14 | first author:Wilson TC							1995	14	259
Transformation of Face Transplants: Volumetric and Morphologic Graft Changes Resemble Aging After Facial Allotransplantation.	/pubmed/26639618	Kueckelhaus M, Turk M, Kumamaru KK, Wo L, Bueno EM, Lian CG, Alhefzi M, Aycart MA, Fischer S, De Girolami U, Murphy GF, Rybicki FJ, Pomahac B.	Am J Transplant. 2016 Mar;16(3):968-78. doi: 10.1111/ajt.13544. Epub 2015 Dec 7.	Am J Transplant. 2016	PubMed	citation	PMID:26639618	pubmed	26639618	create date:2015/12/08 | first author:Kueckelhaus M							1994	11	245
Presurgical micrograft-allograft sandwich preparation reduces operative time in massive burns.	/pubmed/26777457	Goh CS, Tan BK, Hasan M, Chong SJ.	Burns. 2016 Mar;42(2):478-80. doi: 10.1016/j.burns.2015.07.012. Epub 2016 Jan 14. No abstract available.	Burns. 2016	PubMed	citation	PMID:26777457	pubmed	26777457	create date:2016/01/19 | first author:Goh CS							1993	18	234
Comparison between cryopreserved and glycerol-preserved allografts in a partial-thickness porcine wound model.	/pubmed/26150190	Yoon C, Lim K, Lee S, Choi Y, Choi Y, Lee J.	Cell Tissue Bank. 2016 Mar;17(1):21-31. doi: 10.1007/s10561-015-9521-x. Epub 2015 Jul 7.	Cell Tissue Bank. 2016	PubMed	citation	PMID:26150190	pubmed	26150190	create date:2015/07/08 | first author:Yoon C							1992	14	216
Reconstruction of massive post-sternotomy defects with allogeneic bone graft: four-year results and experience using the method.	/pubmed/26621922	KalÃ¡b M, KarkoÅ¡ka J, KamÃ­nek M, MatÄ›jkovÃ¡ E, SlamÄ›nÃ­kovÃ¡ Z, KlvÃ¡Äek A, Å antavÃ½ P.	Interact Cardiovasc Thorac Surg. 2016 Mar;22(3):305-13. doi: 10.1093/icvts/ivv322. Epub 2015 Nov 29.	Interact Cardiovasc Thorac Surg. 2016	PubMed	citation	PMID:26621922 | PMCID:PMC4986552	pubmed	26621922	create date:2015/12/02 | first author:KalÃ¡b M							1991	21	202
Peroneal Tendon Reconstruction and Coverage for Treatment of Septic Peroneal Tenosynovitis: A Devastating Complication of Lateral Ankle Ligament Reconstruction With a Tendon Allograft.	/pubmed/26002675	Schade VL, Harsha W, Rodman C, Roukis TS.	J Foot Ankle Surg. 2016 Mar-Apr;55(2):406-13. doi: 10.1053/j.jfas.2015.02.007. Epub 2015 May 20.	J Foot Ankle Surg. 2016	PubMed	citation	PMID:26002675	pubmed	26002675	create date:2015/05/24 | first author:Schade VL							1990	14	181
[AN EXPERIMENTAL STUDY ON REPAIR OF FULL THICKNESS SKIN WOUND WITH GRAFT OF AUTOLOGOUS KERATINOCYTE SUSPENSION IN RATS].	/pubmed/27276819	Yin K, Shen C, Ma L, Shang Y, Li D, Li L, Zhao D, Cheng W.	Zhongguo Xiu Fu Chong Jian Wai Ke Za Zhi. 2016 Feb;30(2):219-23. Chinese.	Zhongguo Xiu Fu Chong Jian Wai Ke Za Zhi. 2016	PubMed	citation	PMID:27276819	pubmed	27276819	create date:2016/06/10 | first author:Yin K							1989	11	167
[The clinical use of cryopreserved human skin allografts for transplantation].	/pubmed/26187707	MartÃ­nez-Flores F, ChacÃ³n-GÃ³mez M, Madinaveitia-Villanueva JA, Barrera-Lopez A, Aguirre-Cruz L, Querevalu-Murillo W.	Cir Cir. 2015 Nov-Dec;83(6):485-91. doi: 10.1016/j.circir.2015.06.004. Epub 2015 Jul 15. Spanish.	Cir Cir. 2015	PubMed	citation	PMID:26187707	pubmed	26187707	create date:2015/07/19 | first author:MartÃ­nez-Flores F							1988	14	156
Surgical Technique of Anterolateral Approach for Tibial Plateau Fracture.	/pubmed/26791810	Wang PC, Ren D, Zhou B.	Orthop Surg. 2015 Nov;7(4):368-70. doi: 10.1111/os.12205.	Orthop Surg. 2015	PubMed	citation	PMID:26791810	pubmed	26791810	create date:2016/01/23 | first author:Wang PC							1987	10	142
[Contribution of reflectance confocal microscopy for the diagnosis of junctional naevus].	/pubmed/25934213	Cinotti E, Labeille B, Habougit C, Douchet C, Cambazard F, Perrot JL; Groupe imagerie cutanÃ©e non invasive de la SociÃ©tÃ© franÃ§aise de dermatologie..	Ann Dermatol Venereol. 2015 Oct;142(10):595-7. doi: 10.1016/j.annder.2015.03.023. Epub 2015 Apr 28. French. No abstract available.	Ann Dermatol Venereol. 2015	PubMed	citation	PMID:25934213	pubmed	25934213	create date:2015/05/03 | first author:Cinotti E							1986	14	132
Anatomical popliteofibular ligament reconstruction of the knee joints: an all-arthroscopic technique.	/pubmed/25666840	Song GY, Zhang H, Zhang J, Li Y, Feng H.	Knee Surg Sports Traumatol Arthrosc. 2015 Oct;23(10):2925-9. doi: 10.1007/s00167-015-3531-x. Epub 2015 Feb 11.	Knee Surg Sports Traumatol Arthrosc. 2015	PubMed	citation	PMID:25666840	pubmed	25666840	create date:2015/02/11 | first author:Song GY							1985	8	118
Extensively burned patients still need blood transfusions and skin allografts: unavoidable HLA sensitization requires optimization of VCA access.	/pubmed/26010781	Duhamel P, Suberbielle C, Grimbert P, Leclerc T, Jacquelinet C, Audry B, Bargues L, Charron D, Bey E, Lantieri L, Hivelin M.	Transpl Int. 2015 Oct;28(10):1229-30. doi: 10.1111/tri.12610. No abstract available.	Transpl Int. 2015	PubMed	citation	PMID:26010781	pubmed	26010781	create date:2015/05/27 | first author:Duhamel P							1984	3	110
Anti-HLA sensitization: should we abandon skin allografts for extensively burned patients?	/pubmed/25970240	Gaucher S, Jarraya M.	Transpl Int. 2015 Oct;28(10):1227-8. doi: 10.1111/tri.12607. No abstract available.	Transpl Int. 2015	PubMed	citation	PMID:25970240	pubmed	25970240	create date:2015/05/15 | first author:Gaucher S							1983	11	107
Response to Letter to the Editor: 'Human skin allografts: Storage medium at 4Â°C and viability'.	/pubmed/26120084	Boekema BK, Breederveld RS.	Burns. 2015 Sep;41(6):1370. doi: 10.1016/j.burns.2015.02.013. Epub 2015 Jun 26. No abstract available.	Burns. 2015	PubMed	citation	PMID:26120084	pubmed	26120084	create date:2015/06/30 | first author:Boekema BK							1982	3	96
Human skin allograft: storage medium at 4Â°C and viability.	/pubmed/26088148	Gaucher S, Khaznadar Z, Jarraya M.	Burns. 2015 Sep;41(6):1369-70. doi: 10.1016/j.burns.2015.01.021. Epub 2015 Jun 15. No abstract available.	Burns. 2015	PubMed	citation	PMID:26088148	pubmed	26088148	create date:2015/06/20 | first author:Gaucher S							1981	6	93
Reconstruction of the symphysis pubis to repair a complex midline hernia in the setting of congenital bladder exstrophy.	/pubmed/25156539	Kohler JE, Friedstat JS, Jacobs MA, Voelzke BB, Foy HM, Grady RW, Gruss JS, Evans HL.	Hernia. 2015 Aug;19(4):681-4. doi: 10.1007/s10029-014-1294-9. Epub 2014 Aug 15.	Hernia. 2015	PubMed	citation	PMID:25156539 | PMCID:PMC4329286	pubmed	25156539	create date:2014/08/27 | first author:Kohler JE							1980	5	87
Allosensitization following skin allografts in acute burn management: Are burns patients suitable face transplant candidates?	/pubmed/25964229	Win TS, Frew Q, Taylor CJ, Peacock S, Pettigrew G, Dziewulski P.	J Plast Reconstr Aesthet Surg. 2015 Aug;68(8):1155-7. doi: 10.1016/j.bjps.2015.04.018. Epub 2015 Apr 29. No abstract available.	J Plast Reconstr Aesthet Surg. 2015	PubMed	citation	PMID:25964229	pubmed	25964229	create date:2015/05/13 | first author:Win TS							1979	4	82
Human Skin Allograft for Patients With Diabetic Foot Ulcers, Venous Leg Ulcers, or Surgical/Traumatic Wounds Retrospective, Descriptive Study.	/pubmed/26185972	Desman E, Bartow W, Anderson LH.	Ostomy Wound Manage. 2015 Jul;61(7):16-22.	Ostomy Wound Manage. 2015	PubMed	citation	PMID:26185972	pubmed	26185972	create date:2015/07/18 | first author:Desman E							1978	3	78
Evaluation of the Potential Risk of Hepatitis B Virus Transmission in Skin Allografting.	/pubmed/26293087	Wang D, Xie W, Chen T, Dong C, Zhao C, Tan H, Tian H, Xie Q.	Transplant Proc. 2015 Jul-Aug;47(6):1993-7. doi: 10.1016/j.transproceed.2015.03.051.	Transplant Proc. 2015	PubMed	citation	PMID:26293087	pubmed	26293087	create date:2015/08/22 | first author:Wang D							1977	4	75
A comparison of Biobraneâ„¢ and cadaveric allograft for temporizing the acute burn wound: Cost and procedural time.	/pubmed/25458501	Austin RE, Merchant N, Shahrokhi S, Jeschke MG.	Burns. 2015 Jun;41(4):749-53. doi: 10.1016/j.burns.2014.10.003. Epub 2014 Nov 15.	Burns. 2015	PubMed	citation	PMID:25458501 | PMCID:PMC4416975	pubmed	25458501	create date:2014/12/03 | first author:Austin RE							1976	8	71
Epidermal Regeneration of Cultured Autograft, Allograft, and Xenograft Keratinocytes Transplanted on Full-Thickness Wounds in Rabbits.	/pubmed/26086837	Hanifi N, Halim AS, Aleas CF, Singh J, Marzuki M, Win TT, Keong LC, Kannan TP, Dorai AA.	Exp Clin Transplant. 2015 Jun;13(3):273-8.	Exp Clin Transplant. 2015	PubMed	citation	PMID:26086837	pubmed	26086837	create date:2015/06/19 | first author:Hanifi N							1975	2	63
Late-Onset Cytomegalovirus Gastritis in Low-Risk Renal Allograft Recipients.	/pubmed/25019524	Keskar V, Jamale T, Karegar M, Parikh H, Jawale S, Mahajan D, Hase N.	Exp Clin Transplant. 2015 Jun;13(3):279-82. doi: 10.6002/ect.2013.0301. Epub 2014 Jun 25.	Exp Clin Transplant. 2015	PubMed	citation	PMID:25019524	pubmed	25019524	create date:2014/07/16 | first author:Keskar V							1974	4	61
Adipose stromal cells repair pressure ulcers in both young and elderly mice: potential role of adipogenesis in skin repair.	/pubmed/25900728	Strong AL, Bowles AC, MacCrimmon CP, Frazier TP, Lee SJ, Wu X, Katz AJ, Gawronska-Kozak B, Bunnell BA, Gimble JM.	Stem Cells Transl Med. 2015 Jun;4(6):632-42. doi: 10.5966/sctm.2014-0235. Epub 2015 Apr 21.	Stem Cells Transl Med. 2015	PubMed	citation	PMID:25900728 | PMCID:PMC4449094	pubmed	25900728	create date:2015/04/23 | first author:Strong AL							1973	1	57
Genetically modified porcine split-thickness skin grafts as an alternative to allograft for provision of temporary wound coverage: preliminary characterization.	/pubmed/25406888	Leto Barone AA, Mastroianni M, Farkash EA, Mallard C, Albritton A, Torabi R, Leonard DA, Kurtz JM, Sachs DH, Cetrulo CL Jr.	Burns. 2015 May;41(3):565-74. doi: 10.1016/j.burns.2014.09.003. Epub 2014 Oct 16.	Burns. 2015	PubMed	citation	PMID:25406888	pubmed	25406888	create date:2014/11/20 | first author:Leto Barone AA							1972	2	56
Anti-HLA sensitization in extensively burned patients: extent, associated factors, and reduction in potential access to vascularized composite allotransplantation.	/pubmed/25683513	Duhamel P, Suberbielle C, Grimbert P, Leclerc T, Jacquelinet C, Audry B, Bargues L, Charron D, Bey E, Lantieri L, Hivelin M.	Transpl Int. 2015 May;28(5):582-93. doi: 10.1111/tri.12540. Epub 2015 Feb 26.	Transpl Int. 2015	PubMed	citation	PMID:25683513	pubmed	25683513	create date:2015/02/17 | first author:Duhamel P							1971	4	54
The application of cultured epithelial autografts improves survival in burns.	/pubmed/25758428	Kym D, Yim H, Yoon J, Yang HT, Cho YS, Hur J, Chun W, Kim JH.	Wound Repair Regen. 2015 May-Jun;23(3):340-4. doi: 10.1111/wrr.12279. Epub 2015 Jun 19.	Wound Repair Regen. 2015	PubMed	citation	PMID:25758428	pubmed	25758428	create date:2015/03/12 | first author:Kym D							1970	3	50
Skin and skin substitutes--an overview.	/pubmed/26020475	Daugherty S, Spear M.	Plast Surg Nurs. 2015 Apr-Jun;35(2):92-7. doi: 10.1097/PSN.0000000000000095. No abstract available.	Plast Surg Nurs. 2015	PubMed	citation	PMID:26020475	pubmed	26020475	create date:2015/05/29 | first author:Daugherty S							1969	2	47
Comparative study of two antimicrobial dressings in infected leg ulcers: a pilot study.	/pubmed/25764956	Mosti G, Magliaro A, Mattaliano V, Picerni P, Angelotti N.	J Wound Care. 2015 Mar;24(3):121-2; 124-7. doi: 10.12968/jowc.2015.24.3.121.	J Wound Care. 2015	PubMed	citation	PMID:25764956	pubmed	25764956	create date:2015/03/15 | first author:Mosti G							1968	1	45
Overexpression of the chimeric plasmin-resistant VEGF165/VEGF183 (132-158) protein in murine breast cancer induces distinct vascular patterning adjacent to tumors and retarded tumor growth.	/pubmed/25373557	Zhang HY, Fan BL, Wu XS, Mu LM, Wang WF, Zhu WL.	Mol Med Rep. 2015 Feb;11(2):1483-9. doi: 10.3892/mmr.2014.2866. Epub 2014 Nov 5. Erratum in: Mol Med Rep. 2015 May;11(5):4010.	Mol Med Rep. 2015	PubMed	citation	PMID:25373557	pubmed	25373557	create date:2014/11/07 | first author:Zhang HY							1967	1	44
Wound bed preparation for ischemic diabetic foot ulcer.	/pubmed/25785072	Zhang Z, Lv L, Guan S.	Int J Clin Exp Med. 2015 Jan 15;8(1):897-903. eCollection 2015.	Int J Clin Exp Med. 2015	PubMed	citation	PMID:25785072 | PMCID:PMC4358527	pubmed	25785072	create date:2015/03/19 | first author:Zhang Z							1966	1	43
[ANATOMICAL PLATE COMBINED WITH CORTICAL BONE PLATE ALLOGRAFTS FOR TREATMENT OF COMMINUTED FRACTURES OF FEMORAL CONDYLES].	/pubmed/26455162	Guo Z, Gong X, Li Y, Qiu X, Zhang M, Shangguan T, Ao Q, Liu Q.	Zhongguo Xiu Fu Chong Jian Wai Ke Za Zhi. 2015 Jan;29(1):6-9. Chinese.	Zhongguo Xiu Fu Chong Jian Wai Ke Za Zhi. 2015	PubMed	citation	PMID:26455162	pubmed	26455162	create date:2015/10/13 | first author:Guo Z							1965	1	42
A clinical trial designed to evaluate the safety and effectiveness of a thermosensitive hydrogel-type cultured epidermal allograft for deep second-degree burns.	/pubmed/24630822	Yim H, Yang HT, Cho YS, Kim D, Kim JH, Chun W, Hur J.	Burns. 2014 Dec;40(8):1642-9. doi: 10.1016/j.burns.2014.02.002. Epub 2014 Mar 11.	Burns. 2014	PubMed	citation	PMID:24630822	pubmed	24630822	create date:2014/03/19 | first author:Yim H							1964	2	41
Human dermal allograft for massive rotator cuff tears.	/pubmed/25437086	Kokkalis ZT, Mavrogenis AF, Scarlat M, Christodoulou M, Vottis C, Papagelopoulos PJ, Sotereanos DG.	Orthopedics. 2014 Dec;37(12):e1108-16. doi: 10.3928/01477447-20141124-59.	Orthopedics. 2014	PubMed	citation	PMID:25437086	pubmed	25437086	create date:2014/12/02 | first author:Kokkalis ZT							1963	5	39
Aplasia cutis congenita: clinical management and a new classification system.	/pubmed/25347652	Silberstein E, Pagkalos VA, Landau D, Berezovsky AB, Krieger Y, Shoham Y, Levy A, Rosenberg L, Silberstein T.	Plast Reconstr Surg. 2014 Nov;134(5):766e-774e. doi: 10.1097/PRS.0000000000000638.	Plast Reconstr Surg. 2014	PubMed	citation	PMID:25347652	pubmed	25347652	create date:2014/10/28 | first author:Silberstein E							1962	7	34
Suprathel(Â®) -assisted surgical treatment of the hand in a dystrophic epidermolysis bullosa patient.	/pubmed/24517465	Sari E, Eryilmaz T, Tetik G, Ozakpinar HR, Eker E.	Int Wound J. 2014 Oct;11(5):472-5. doi: 10.1111/iwj.12226. Epub 2014 Feb 11.	Int Wound J. 2014	PubMed	citation	PMID:24517465	pubmed	24517465	create date:2014/02/13 | first author:Sari E							1961	2	27
The volar forearm fasciocutaneous extension: a strategy to maximize vascular outflow in post-burn injury hand transplantation.	/pubmed/25357032	Eberlin KR, Leonard DA, Austen WG Jr, Yaremchuk MJ, Mudgal CS, Winograd JM, Cetrulo CL Jr.	Plast Reconstr Surg. 2014 Oct;134(4):731-5. doi: 10.1097/PRS.0000000000000508.	Plast Reconstr Surg. 2014	PubMed	citation	PMID:25357032	pubmed	25357032	create date:2014/10/31 | first author:Eberlin KR							1960	6	25
Surgical and prosthetic management of ridge deficiency for an implant-supported restoration in the esthetic zone.	/pubmed/24819524	Papadimitriou DE, Chochlidakis KM, Weitz DS, Wazirian B, Ercoli C.	J Prosthet Dent. 2014 Sep;112(3):409-13. doi: 10.1016/j.prosdent.2014.03.006. Epub 2014 May 10.	J Prosthet Dent. 2014	PubMed	citation	PMID:24819524	pubmed	24819524	create date:2014/05/14 | first author:Papadimitriou DE							1959	1	19
A prospective, multicenter, randomized, controlled clinical trial comparing a bioengineered skin substitute to a human skin allograft.	/pubmed/25211605	Sanders L, Landsman AS, Landsman A, Keller N, Cook J, Cook E, Hopson M.	Ostomy Wound Manage. 2014 Sep;60(9):26-38.	Ostomy Wound Manage. 2014	PubMed	citation	PMID:25211605	pubmed	25211605	create date:2014/09/12 | first author:Sanders L							1958	5	18
Effect of topical vasoconstrictor exposure upon tumoricidal radiotherapy.	/pubmed/24470435	Fahl WE.	Int J Cancer. 2014 Aug 15;135(4):981-8. doi: 10.1002/ijc.28739. Epub 2014 Feb 6.	Int J Cancer. 2014	PubMed	citation	PMID:24470435	pubmed	24470435	create date:2014/01/29 | first author:Fahl WE							1957	3	13
Experience of using cultured epithelial autografts for the extensive burn wounds in eight patients.	/pubmed/24918735	Hayashi M, Muramatsu H, Nakano M, Ito H, Inoie M, Tomizuka Y, Inoue M, Yoshimoto S.	Ann Plast Surg. 2014 Jul;73(1):25-9. doi: 10.1097/SAP.0000000000000200.	Ann Plast Surg. 2014	PubMed	citation	PMID:24918735	pubmed	24918735	create date:2014/06/12 | first author:Hayashi M							1956	1	10
Total scalp reconstruction following a dog bite in a pediatric patient.	/pubmed/24902108	Konofaos P, Kashyap A, Wallace RD.	J Craniofac Surg. 2014 Jul;25(4):1362-4. doi: 10.1097/SCS.0000000000000822.	J Craniofac Surg. 2014	PubMed	citation	PMID:24902108	pubmed	24902108	create date:2014/06/06 | first author:Konofaos P							1955	2	9
Lack of cross-sensitization between Î±-1,3-galactosyltransferase knockout porcine and allogeneic skin grafts permits serial grafting.	/pubmed/24798308	Albritton A, Leonard DA, Leto Barone A, Keegan J, Mallard C, Sachs DH, Kurtz JM, Cetrulo CL Jr.	Transplantation. 2014 Jun 27;97(12):1209-15. doi: 10.1097/TP.0000000000000093.	Transplantation. 2014	PubMed	citation	PMID:24798308 | PMCID:PMC4407992	pubmed	24798308	create date:2014/05/07 | first author:Albritton A							1954	4	7
Concepts in local treatment of extensive paediatric burns.	/pubmed/25408723	Ungureanu M.	J Med Life. 2014 Jun 15;7(2):183-91. Epub 2014 Jun 25.	J Med Life. 2014	PubMed	citation	PMID:25408723 | PMCID:PMC4197505	pubmed	25408723	create date:2014/11/20 | first author:Ungureanu M							1953	1	3
Banking and use of glycerol preserved full-thickness skin allograft harvested from body contouring procedures.	/pubmed/24070848	Zidan SM, Eleowa SA.	Burns. 2014 Jun;40(4):641-7. doi: 10.1016/j.burns.2013.08.039. Epub 2013 Sep 23.	Burns. 2014	PubMed	citation	PMID:24070848	pubmed	24070848	create date:2013/09/28 | first author:Zidan SM							1952	1	2
Cryopreserved human skin allografts: efficacy and viability.	/pubmed/24433937	Gaucher S, Jarraya M.	Burns. 2014 May;40(3):526-7. doi: 10.1016/j.burns.2013.09.031. Epub 2014 Jan 13. No abstract available.	Burns. 2014	PubMed	citation	PMID:24433937	pubmed	24433937	create date:2014/01/18 | first author:Gaucher S							1951		1
The biomechanical and histological sequelae of common skin banking methods.	/pubmed/24480702	Wood JM, Soldin M, Shaw TJ, Szarko M.	J Biomech. 2014 Mar 21;47(5):1215-9. doi: 10.1016/j.jbiomech.2013.12.034. Epub 2014 Jan 10.	J Biomech. 2014	PubMed	citation	PMID:24480702	pubmed	24480702	create date:2014/02/01 | first author:Wood JM							1950	1	1
A new method of microskin autografting with a Vaseline-based moisture dressing on granulation tissue.	/pubmed/24041518	Xiao H, Li C, Zhou X, Wang X, Wu Z, Zhang L, Liu C, Wang Z, An H, Wang Y, Gao S, Zhang Y.	Burns. 2014 Mar;40(2):337-46. doi: 10.1016/j.burns.2013.07.004. Epub 2013 Sep 14.	Burns. 2014	PubMed	citation	PMID:24041518	pubmed	24041518	create date:2013/09/18 | first author:Xiao H
The availability of allograft skin for large scale medical emergencies in the United States.	/pubmed/23456426	Wilson D, Greenleaf G.	Cell Tissue Bank. 2014 Mar;15(1):35-40. doi: 10.1007/s10561-013-9367-z. Epub 2013 Mar 2.	Cell Tissue Bank. 2014	PubMed	citation	PMID:23456426	pubmed	23456426	create date:2013/03/05 | first author:Wilson D
Reconstruction of compound loss of lateral malleolus and lateral ankle ligaments with double-bundle Achilles tendon-bone allograft.	/pubmed/24556486	Ko D, Jung HG, Kim HJ, Cha SH, Nam KM.	J Foot Ankle Surg. 2014 Mar-Apr;53(2):189-93. doi: 10.1053/j.jfas.2013.12.006.	J Foot Ankle Surg. 2014	PubMed	citation	PMID:24556486	pubmed	24556486	create date:2014/02/22 | first author:Ko D
Treatment of necrotising fasciitis using glycerol-preserved skin allografts for temporary wound coverage.	/pubmed/24526170	Kim SW, Choi IK, Lee JH, Ahn ST, Rhie JW.	J Wound Care. 2014 Feb;23(2 Suppl):S20-2.	J Wound Care. 2014	PubMed	citation	PMID:24526170	pubmed	24526170	create date:2014/02/15 | first author:Kim SW
[Tibial Inlay reconstruction of medial collateral ligament using Achilles allograft].	/pubmed/24796198	Zhang H, Bai X, Wang L, Sun Y.	Zhongguo Xiu Fu Chong Jian Wai Ke Za Zhi. 2014 Feb;28(2):223-6. Chinese.	Zhongguo Xiu Fu Chong Jian Wai Ke Za Zhi. 2014	PubMed	citation	PMID:24796198	pubmed	24796198	create date:2014/05/07 | first author:Zhang H
The biophysical characteristics of human composite flexor tendon allograft for upper extremity reconstruction.	/pubmed/24374399	DeGeorge BR Jr, Rodeheaver GT, Drake DB.	Ann Plast Surg. 2014;72(6):S184-90. doi: 10.1097/SAP.0000000000000097.	Ann Plast Surg. 2014	PubMed	citation	PMID:24374399	pubmed	24374399	create date:2014/01/01 | first author:DeGeorge BR Jr
Auto-/homografting can work well even if both autograft and allograft are meshed in 4:1 ratio.	/pubmed/24639313	Sahin I, Alhan D, NÄ±ÅŸancÄ± M, Ozer F, Eski M, IÅŸÄ±k S.	Ulus Travma Acil Cerrahi Derg. 2014 Jan;20(1):33-8. doi: 10.5505/tjtes.2014.49204.	Ulus Travma Acil Cerrahi Derg. 2014	PubMed	citation	PMID:24639313	pubmed	24639313	create date:2014/03/19 | first author:Sahin I
Dermal allograft reconstruction of a chronic pectoralis major tear.	/pubmed/24054313	Dehler T, Pennings AL, ElMaraghy AW.	J Shoulder Elbow Surg. 2013 Oct;22(10):e18-22. doi: 10.1016/j.jse.2013.06.021. No abstract available.	J Shoulder Elbow Surg. 2013	PubMed	citation	PMID:24054313	pubmed	24054313	create date:2013/09/24 | first author:Dehler T
Skin equivalent tissue-engineered construct: co-cultured fibroblasts/ keratinocytes on 3D matrices of sericin hope cocoons.	/pubmed/24058626	Nayak S, Dey S, Kundu SC.	PLoS One. 2013 Sep 13;8(9):e74779. doi: 10.1371/journal.pone.0074779. eCollection 2013.	PLoS One. 2013	PubMed	citation	PMID:24058626 | PMCID:PMC3772899	pubmed	24058626	create date:2013/09/24 | first author:Nayak S
Severe adult burn survivors. What information about skin allografts?	/pubmed/23229877	Gaucher S, Duchange N, Jarraya M, Magne J, Rochet JM, StÃ©phanazzi J, HervÃ© C, Moutel G.	Cell Tissue Bank. 2013 Sep;14(3):505-10. doi: 10.1007/s10561-012-9350-0. Epub 2012 Nov 16.	Cell Tissue Bank. 2013	PubMed	citation	PMID:23229877 | PMCID:PMC4882397	pubmed	23229877	create date:2012/12/12 | first author:Gaucher S
The multiple osteotomized free iliac osteocutaneous flap for reconstructions of complex maxillofacial and oromandibular defects.	/pubmed/24036732	Karaaltin MV, Canter HI, BatioÄŸlu-Karaaltin A, YoÄŸun FN, GÃ¼neren E, SÃ¶nmez TT.	J Craniofac Surg. 2013 Sep;24(5):1586-92. doi: 10.1097/SCS.0b013e3182a12e25.	J Craniofac Surg. 2013	PubMed	citation	PMID:24036732	pubmed	24036732	create date:2013/09/17 | first author:Karaaltin MV
One-stage reconstruction of composite extremity defects with a sural neurocutaneous flap and a vascularized fibular graft: a novel chimeric flap based on the peroneal artery.	/pubmed/23985654	Wang CY, Chai YM, Wen G, Han P.	Plast Reconstr Surg. 2013 Sep;132(3):428e-37e. doi: 10.1097/PRS.0b013e31829ad16c.	Plast Reconstr Surg. 2013	PubMed	citation	PMID:23985654	pubmed	23985654	create date:2013/08/30 | first author:Wang CY
Limited immune diversity in urodela: chronic transplantation responses occur even with family-disparate xenografts.	/pubmed/23829218	Kinefuchi K, Kushida Y, Touma M, Hosono M.	Zoolog Sci. 2013 Jul;30(7):577-84. doi: 10.2108/zsj.30.577.	Zoolog Sci. 2013	PubMed	citation	PMID:23829218	pubmed	23829218	create date:2013/07/09 | first author:Kinefuchi K
Dilemmas and challenges in the management of a neonate with Adams-Oliver syndrome with infected giant aplasia cutis lesion and exsanguination: a case-based update.	/pubmed/23274636	Udayakumaran S, Mathew J, Panikar D.	Childs Nerv Syst. 2013 Apr;29(4):535-41. doi: 10.1007/s00381-012-1999-y. Epub 2012 Dec 29.	Childs Nerv Syst. 2013	PubMed	citation	PMID:23274636	pubmed	23274636	create date:2013/01/01 | first author:Udayakumaran S
[Anatomic reconstruction of the anterior cruciate ligament in single bundle technique].	/pubmed/23525493	Petersen W, Forkel P, Achtnich A, Metzlaff S, Zantop T.	Oper Orthop Traumatol. 2013 Apr;25(2):185-204. doi: 10.1007/s00064-012-0227-y. German.	Oper Orthop Traumatol. 2013	PubMed	citation	PMID:23525493	pubmed	23525493	create date:2013/03/26 | first author:Petersen W
The effect of conditioned media of adipose-derived stem cells on wound healing after ablative fractional carbon dioxide laser resurfacing.	/pubmed/24381938	Zhou BR, Xu Y, Guo SL, Xu Y, Wang Y, Zhu F, Permatasari F, Wu D, Yin ZQ, Luo D.	Biomed Res Int. 2013;2013:519126. doi: 10.1155/2013/519126. Epub 2013 Dec 4.	Biomed Res Int. 2013	PubMed	citation	PMID:24381938 | PMCID:PMC3867954	pubmed	24381938	create date:2014/01/02 | first author:Zhou BR
Human split-thickness skin allograft: skin substitute in the treatment of burn.	/pubmed/25013660	Mahdavi-Mazdeh M, Nozary Heshmati B, Tavakoli SA, Ayaz M, Azmoudeh Ardalan F, Momeni M.	Int J Organ Transplant Med. 2013;4(3):96-101.	Int J Organ Transplant Med. 2013	PubMed	citation	PMID:25013660 | PMCID:PMC4089318	pubmed	25013660	create date:2013/01/01 | first author:Mahdavi-Mazdeh M
Surgical management of extensive burns treatment using allografts.	/pubmed/23346256	Calota DR, Nitescu C, Florescu IP, Lascar I.	J Med Life. 2012 Dec 15;5(4):486-90. Epub 2012 Dec 25.	J Med Life. 2012	PubMed	citation	PMID:23346256 | PMCID:PMC3539833	pubmed	23346256	create date:2013/01/25 | first author:Calota DR
[Treatment of a patient with massive unhealed wound accompanied by wound sepsis in late stage after burn injury].	/pubmed/23327916	Li ZQ, Wang JH, Wu Q, Yang L.	Zhonghua Shao Shang Za Zhi. 2012 Dec;28(6):458-61. Chinese.	Zhonghua Shao Shang Za Zhi. 2012	PubMed	citation	PMID:23327916	pubmed	23327916	create date:2013/01/19 | first author:Li ZQ
[Role of biological protective dressing in microskin grafting in rabbit].	/pubmed/23290757	Zhang WD, Xie WG, Zhao CL, Wang H, Liu SH, Ye ZQ.	Zhonghua Shao Shang Za Zhi. 2012 Oct;28(5):336-40. Chinese.	Zhonghua Shao Shang Za Zhi. 2012	PubMed	citation	PMID:23290757	pubmed	23290757	create date:2013/01/08 | first author:Zhang WD
Biological reconstruction after excision, irradiation and reimplantation of diaphyseal tibial tumours using an ipsilateral vascularised fibular graft.	/pubmed/22933504	Mottard S, Grimer RJ, Abudu A, Carter SR, Tillman RM, Jeys L, Spooner D.	J Bone Joint Surg Br. 2012 Sep;94(9):1282-7. doi: 10.1302/0301-620X.94B9.29164.	J Bone Joint Surg Br. 2012	PubMed	citation	PMID:22933504	pubmed	22933504	create date:2012/08/31 | first author:Mottard S
Surgical treatment of combined PCL-ACL medial and lateral side injuries (global laxity): surgical technique and 2- to 18-year results.	/pubmed/23150158	Fanelli GC, Edson CJ.	J Knee Surg. 2012 Sep;25(4):307-16.	J Knee Surg. 2012	PubMed	citation	PMID:23150158	pubmed	23150158	create date:2012/11/15 | first author:Fanelli GC
Reconstruction of the cervical spine with two osteocutaneous fibular flap after radiotherapy and resection of osteoclastoma : a case report.	/pubmed/22398439	Kaltoft B, Kruse A, Jensen LT, Elberg JJ.	J Plast Reconstr Aesthet Surg. 2012 Sep;65(9):1262-4. doi: 10.1016/j.bjps.2012.02.014. Epub 2012 Mar 6.	J Plast Reconstr Aesthet Surg. 2012	PubMed	citation	PMID:22398439	pubmed	22398439	create date:2012/03/09 | first author:Kaltoft B
[Skin allograft, from the donor to the burn patient].	/pubmed/22916399	Gaucher S, Marchix T, Jarraya M.	Soins. 2012 Jul-Aug;(767):46-8. French.	Soins. 2012	PubMed	citation	PMID:22916399	pubmed	22916399	create date:2012/08/25 | first author:Gaucher S
Cryopreserved human skin allografts: viability and delay of rejection in severely burned patients.	/pubmed/22360961	Gaucher S, Jarraya M.	Burns. 2012 Jun;38(4):616-7. doi: 10.1016/j.burns.2011.12.025. Epub 2012 Feb 22. No abstract available.	Burns. 2012	PubMed	citation	PMID:22360961	pubmed	22360961	create date:2012/03/01 | first author:Gaucher S
Evaluation of a microbiological screening and acceptance procedure for cryopreserved skin allografts based on 14 day cultures.	/pubmed/21505962	Pirnay JP, Verween G, Pascual B, Verbeken G, De Corte P, Rose T, Jennes S, Vanderkelen A, Marichal M, Heuninckx W, De Vos D.	Cell Tissue Bank. 2012 Jun;13(2):287-95. doi: 10.1007/s10561-011-9256-2. Epub 2011 Apr 21.	Cell Tissue Bank. 2012	PubMed	citation	PMID:21505962 | PMCID:PMC3350633	pubmed	21505962	create date:2011/04/21 | first author:Pirnay JP
Application of split-thickness dermal grafts in deep partial- and full-thickness burns: a new source of auto-skin grafting.	/pubmed/22079912	Coruh A, Yontar Y.	J Burn Care Res. 2012 May-Jun;33(3):e94-e100. doi: 10.1097/BCR.0b013e31823499e9.	J Burn Care Res. 2012	PubMed	citation	PMID:22079912	pubmed	22079912	create date:2011/11/15 | first author:Coruh A
Music exposure induced prolongation of cardiac allograft survival and generated regulatory CD4âº cells in mice.	/pubmed/22564629	Uchiyama M, Jin X, Zhang Q, Amano A, Watanabe T, Niimi M.	Transplant Proc. 2012 May;44(4):1076-9. doi: 10.1016/j.transproceed.2012.02.008.	Transplant Proc. 2012	PubMed	citation	PMID:22564629	pubmed	22564629	create date:2012/05/09 | first author:Uchiyama M
Clinical Evaluation of NIKS-Based Bioengineered Skin Substitute Tissue in Complex Skin Defects: Phase I/IIa Clinical Trial Results.	/pubmed/24527287	Schurr MJ, Foster KN, Lokuta MA, Rasmussen CA, Thomas-Virnig CL, Faucher LD, Caruso DM, Allen-Hoffmann BL.	Adv Wound Care (New Rochelle). 2012 Apr;1(2):95-103.	Adv Wound Care (New Rochelle). 2012	PubMed	citation	PMID:24527287 | PMCID:PMC3623596	pubmed	24527287	create date:2012/04/01 | first author:Schurr MJ
Graft vasculopathy in clinical hand transplantation.	/pubmed/22325051	Kaufman CL, Ouseph R, Blair B, Kutz JE, Tsai TM, Scheker LR, Tien HY, Moreno R, Ozyurekoglu T, Banegas R, Murphy E, Burns CB, Zaring R, Cook DF, Marvin MR.	Am J Transplant. 2012 Apr;12(4):1004-16. doi: 10.1111/j.1600-6143.2011.03915.x. Epub 2012 Feb 11.	Am J Transplant. 2012	PubMed	citation	PMID:22325051	pubmed	22325051	create date:2012/02/14 | first author:Kaufman CL
Feeder layer- and animal product-free culture of neonatal foreskin keratinocytes: improved performance, usability, quality and safety.	/pubmed/21394485	De Corte P, Verween G, Verbeken G, Rose T, Jennes S, De Coninck A, Roseeuw D, Vanderkelen A, Kets E, Haddow D, Pirnay JP.	Cell Tissue Bank. 2012 Mar;13(1):175-89. doi: 10.1007/s10561-011-9247-3. Epub 2011 Mar 11.	Cell Tissue Bank. 2012	PubMed	citation	PMID:21394485 | PMCID:PMC3286510	pubmed	21394485	create date:2011/03/12 | first author:De Corte P
Glycerol treatment as recovery procedure for cryopreserved human skin allografts positive for bacteria and fungi.	/pubmed/21360142	Verbeken G, Verween G, De Vos D, Pascual B, De Corte P, Richters C, De Coninck A, Roseeuw D, Ectors N, Rose T, Jennes S, Pirnay JP.	Cell Tissue Bank. 2012 Mar;13(1):1-7. doi: 10.1007/s10561-011-9244-6. Epub 2011 Mar 1.	Cell Tissue Bank. 2012	PubMed	citation	PMID:21360142 | PMCID:PMC3286503	pubmed	21360142	create date:2011/03/02 | first author:Verbeken G
Surgical technique: medial collateral ligament reconstruction using Achilles allograft for combined knee ligament injury.	/pubmed/21660595	Marx RG, Hetsroni I.	Clin Orthop Relat Res. 2012 Mar;470(3):798-805. doi: 10.1007/s11999-011-1941-8.	Clin Orthop Relat Res. 2012	PubMed	citation	PMID:21660595 | PMCID:PMC3270177	pubmed	21660595	create date:2011/06/11 | first author:Marx RG
Construction of a tube-shaped tracheal substitute using fascial flap-wrapped revascularized allogenic aorta.	/pubmed/22011778	Wurtz A, Hysi I, Zawadzki C, Soenen V, Hubert T, Banfi C, Jashari R, Copin MC.	Eur J Cardiothorac Surg. 2012 Mar;41(3):663-8. doi: 10.1093/ejcts/ezr012. Epub 2011 Oct 18.	Eur J Cardiothorac Surg. 2012	PubMed	citation	PMID:22011778	pubmed	22011778	create date:2011/10/21 | first author:Wurtz A
Allograft closure of lateral release after revision total knee arthroplasty.	/pubmed/21831578	Sahai V, Bono JV, Talmo CT.	J Arthroplasty. 2012 Mar;27(3):494.e9-12. doi: 10.1016/j.arth.2011.06.006. Epub 2011 Aug 9.	J Arthroplasty. 2012	PubMed	citation	PMID:21831578	pubmed	21831578	create date:2011/08/13 | first author:Sahai V
Integra Bilayer Matrix Wound Dressing closure of large periorbital traumatic wound.	/pubmed/22332215	Thinda S, Wright HV, Mawn LA.	Arch Ophthalmol. 2012 Feb;130(2):217-9. doi: 10.1001/archopthalmol.2011.1178.	Arch Ophthalmol. 2012	PubMed	citation	PMID:22332215	pubmed	22332215	create date:2012/02/15 | first author:Thinda S
Comparison of a novel bone-tendon allograft with a human dermis-derived patch for repair of chronic large rotator cuff tears using a canine model.	/pubmed/22137238	Smith MJ, Cook JL, Kuroki K, Jayabalan PS, Cook CR, Pfeiffer FM, Waters NP.	Arthroscopy. 2012 Feb;28(2):169-77. doi: 10.1016/j.arthro.2011.08.296. Epub 2011 Dec 2.	Arthroscopy. 2012	PubMed	citation	PMID:22137238	pubmed	22137238	create date:2011/12/06 | first author:Smith MJ
Dermal tissue allograft for the repair of massive irreparable rotator cuff tears.	/pubmed/22215726	Gupta AK, Hug K, Berkoff DJ, Boggess BR, Gavigan M, Malley PC, Toth AP.	Am J Sports Med. 2012 Jan;40(1):141-7. doi: 10.1177/0363546511422795.	Am J Sports Med. 2012	PubMed	citation	PMID:22215726	pubmed	22215726	create date:2012/01/05 | first author:Gupta AK
Treating chronic lower limb lymphedema with the Charles procedure in a renal allograft recipient.	/pubmed/22193429	Wu HS, Cheng HT, Chen HC.	Ann Plast Surg. 2012 Jan;68(1):94-6. doi: 10.1097/SAP.0b013e31823f34fe.	Ann Plast Surg. 2012	PubMed	citation	PMID:22193429	pubmed	22193429	create date:2011/12/24 | first author:Wu HS
Late outcomes after grafting of the severely burned face: a quality improvement initiative.	/pubmed/22002207	Philp L, Umraw N, Cartotto R.	J Burn Care Res. 2012 Jan-Feb;33(1):46-56. doi: 10.1097/BCR.0b013e318234d89f.	J Burn Care Res. 2012	PubMed	citation	PMID:22002207	pubmed	22002207	create date:2011/10/18 | first author:Philp L
Functional characterization of cultured keratinocytes after acute cutaneous burn injury.	/pubmed/22359539	Gauglitz GG, Zedler S, von Spiegel F, Fuhr J, von Donnersmarck GH, Faist E.	PLoS One. 2012;7(2):e29942. doi: 10.1371/journal.pone.0029942. Epub 2012 Feb 16.	PLoS One. 2012	PubMed	citation	PMID:22359539 | PMCID:PMC3281018	pubmed	22359539	create date:2012/02/24 | first author:Gauglitz GG
Successful treatment of calcific uremic arteriolopathy with sodium thiosulfate in a renal transplant recipient.	/pubmed/22364415	Li JY, Yong TY, Choudhry M, Rao N, Milton C, Juneja R, Barbara JA, Passaris G.	Ren Fail. 2012;34(5):645-8. doi: 10.3109/0886022X.2012.656560. Epub 2012 Feb 27.	Ren Fail. 2012	PubMed	citation	PMID:22364415	pubmed	22364415	create date:2012/03/01 | first author:Li JY
Histological and immunohistochemical study of cutaneous angiogenesis process in experimental third-degree skin burns treated with allograft.	/pubmed/23303033	Busuioc CJ, Popescu FC, MogoÅŸanu GD, PÃ¢rvÄƒnescu H, Streba L, MogoantÄƒ L.	Rom J Morphol Embryol. 2012;53(4):1061-7.	Rom J Morphol Embryol. 2012	PubMed	citation	PMID:23303033	pubmed	23303033	create date:2013/01/11 | first author:Busuioc CJ
Macrophage response in experimental third-degree skin burns treated with allograft. Histological and immunohistochemical study.	/pubmed/23303028	Popescu FC, MogoÅŸanu GD, Busuioc CJ, PÃ¢rvÄƒnescu H, LascÄƒr I, MogoantÄƒ L.	Rom J Morphol Embryol. 2012;53(4):1027-36.	Rom J Morphol Embryol. 2012	PubMed	citation	PMID:23303028	pubmed	23303028	create date:2013/01/11 | first author:Popescu FC
Development of a vascularized skin construct using adipose-derived stem cells from debrided burned skin.	/pubmed/22848228	Chan RK, Zamora DO, Wrice NL, Baer DG, Renz EM, Christy RJ, Natesan S.	Stem Cells Int. 2012;2012:841203. doi: 10.1155/2012/841203. Epub 2012 Jul 5.	Stem Cells Int. 2012	PubMed	citation	PMID:22848228 | PMCID:PMC3399490	pubmed	22848228	create date:2012/08/01 | first author:Chan RK
Porcine xenograft biosynthetic wound dressings for the management of postoperative Mohs wounds.	/pubmed/21971266	Raimer DW, Group AR, Petitt MS, Nosrati N, Yamazaki ML, Davis NA, Kelly BC, Gibson BR, Montilla RD, Wagner RF Jr.	Dermatol Online J. 2011 Sep 15;17(9):1.	Dermatol Online J. 2011	PubMed	citation	PMID:21971266	pubmed	21971266	create date:2011/10/06 | first author:Raimer DW
Microskin autografting in the treatment of burns over 70% of total body surface area: 14 years of clinical experience.	/pubmed/21531080	Chen XL, Liang X, Sun L, Wang F, Liu S, Wang YJ.	Burns. 2011 Sep;37(6):973-80. doi: 10.1016/j.burns.2011.03.022. Epub 2011 Apr 29.	Burns. 2011	PubMed	citation	PMID:21531080	pubmed	21531080	create date:2011/05/03 | first author:Chen XL
Potential release of aluminum and other metals by food-grade aluminum foil used for skin allograft cryo preservation.	/pubmed/20146011	Verbeken G, Schoeters D, Verween G, De Vos D, Pascual B, De Corte P, Geukens K, De Coninck A, Roseeuw D, Rose T, Jennes S, Pirnay JP.	Cell Tissue Bank. 2011 Aug;12(3):241-6. doi: 10.1007/s10561-010-9171-y. Epub 2010 Feb 10.	Cell Tissue Bank. 2011	PubMed	citation	PMID:20146011 | PMCID:PMC3135820	pubmed	20146011	create date:2010/02/11 | first author:Verbeken G
ï»¿ï»¿ï»¿ï»¿ï»¿ï»¿ï»¿ï»¿ï»¿ï»¿ï»¿ï»¿ï»¿ï»¿ï»¿ï»¿A prospective comparison of diabetic foot ulcers treated with either a cryopreserved skin allograft or a bioengineered skin substitute.	/pubmed/25879172	DiDomenico L, Landsman AR, Emch KJ, Landsman A.	Wounds. 2011 Jul;23(7):184-9.	Wounds. 2011	PubMed	citation	PMID:25879172	pubmed	25879172	create date:2011/07/01 | first author:DiDomenico L
Estimating the usage of allograft in the treatment of major burns.	/pubmed/21256678	Horner CW, Atkins J, Simpson L, Philp B, Shelley O, Dziewulski P.	Burns. 2011 Jun;37(4):590-3. doi: 10.1016/j.burns.2010.12.006. Epub 2011 Jan 21.	Burns. 2011	PubMed	citation	PMID:21256678	pubmed	21256678	create date:2011/01/25 | first author:Horner CW
The aesthetic mastectomy utilizing a non-nipple-sparing portal approach.	/pubmed/21451374	Cahan AC, Palaia DA, Rosenberg M, Bonanno PC.	Ann Plast Surg. 2011 May;66(5):424-8. doi: 10.1097/SAP.0b013e318214566b.	Ann Plast Surg. 2011	PubMed	citation	PMID:21451374	pubmed	21451374	create date:2011/04/01 | first author:Cahan AC
Bioengineered skin allografts: a new method to prevent humoral response.	/pubmed/21540648	Brasile L, Glowacki P, Stubenitsky BM.	ASAIO J. 2011 May-Jun;57(3):239-43. doi: 10.1097/MAT.0b013e3182155e52.	ASAIO J. 2011	PubMed	citation	PMID:21540648	pubmed	21540648	create date:2011/05/05 | first author:Brasile L
Skin bank development and critical incident response.	/pubmed/20640519	Hamilton KT, Herson MR.	Cell Tissue Bank. 2011 May;12(2):147-51. doi: 10.1007/s10561-010-9181-9. Epub 2010 Jul 17.	Cell Tissue Bank. 2011	PubMed	citation	PMID:20640519	pubmed	20640519	create date:2010/07/20 | first author:Hamilton KT
StrataGraft skin substitute is well-tolerated and is not acutely immunogenic in patients with traumatic wounds: results from a prospective, randomized, controlled dose escalation trial.	/pubmed/21475006	Centanni JM, Straseski JA, Wicks A, Hank JA, Rasmussen CA, Lokuta MA, Schurr MJ, Foster KN, Faucher LD, Caruso DM, Comer AR, Allen-Hoffmann BL.	Ann Surg. 2011 Apr;253(4):672-83. doi: 10.1097/SLA.0b013e318210f3bd.	Ann Surg. 2011	PubMed	citation	PMID:21475006 | PMCID:PMC3392756	pubmed	21475006	create date:2011/04/09 | first author:Centanni JM
The use of free flap for limb salvage in children with tumors of the extremities.	/pubmed/21496546	Selber JC, Treadway C, Lopez A, Lewis VO, Chang DW.	J Pediatr Surg. 2011 Apr;46(4):736-44. doi: 10.1016/j.jpedsurg.2010.09.002.	J Pediatr Surg. 2011	PubMed	citation	PMID:21496546	pubmed	21496546	create date:2011/04/19 | first author:Selber JC
Allograft inflammatory factor-1 is overexpressed and induces fibroblast chemotaxis in the skin of sclerodermatous GVHD in a murine model.	/pubmed/21040744	Yamamoto A, Ashihara E, Nakagawa Y, Obayashi H, Ohta M, Hara H, Adachi T, Seno T, Kadoya M, Hamaguchi M, Ishino H, Kohno M, Maekawa T, Kawahito Y.	Immunol Lett. 2011 Mar 30;135(1-2):144-50. doi: 10.1016/j.imlet.2010.10.015. Epub 2010 Oct 30.	Immunol Lett. 2011	PubMed	citation	PMID:21040744	pubmed	21040744	create date:2010/11/03 | first author:Yamamoto A
Human cadaveric dermal matrix for management of challenging surgical defects on the scalp.	/pubmed/21324041	Stebbins WG, Hanke CW, Petersen J.	Dermatol Surg. 2011 Mar;37(3):301-10. doi: 10.1111/j.1524-4725.2011.01877.x. Epub 2011 Feb 16.	Dermatol Surg. 2011	PubMed	citation	PMID:21324041	pubmed	21324041	create date:2011/02/18 | first author:Stebbins WG
A retrospective clinical study of 188 consecutive patients to examine the effectiveness of a biologically active cryopreserved human skin allograft (TheraSkinÂ®) on the treatment of diabetic foot ulcers and venous leg ulcers.	/pubmed/21135263	Landsman AS, Cook J, Cook E, Landsman AR, Garrett P, Yoon J, Kirkwood A, Desman E.	Foot Ankle Spec. 2011 Feb;4(1):29-41. doi: 10.1177/1938640010387417. Epub 2010 Dec 6.	Foot Ankle Spec. 2011	PubMed	citation	PMID:21135263	pubmed	21135263	create date:2010/12/08 | first author:Landsman AS
The use of glycerol-preserved skin allograft in conjunction with reconstructive and flap surgery: seven years of experience.	/pubmed/20976667	Saad AZ, Halim AS, Khoo TL.	J Reconstr Microsurg. 2011 Feb;27(2):103-8. doi: 10.1055/s-0030-1268208. Epub 2010 Oct 25.	J Reconstr Microsurg. 2011	PubMed	citation	PMID:20976667	pubmed	20976667	create date:2010/10/27 | first author:Saad AZ
Regenerative facial reconstruction of terminal stage osteoradionecrosis and other advanced craniofacial diseases with adult cultured stem and progenitor cells.	/pubmed/21042127	MendonÃ§a JJ, Juiz-Lopez P.	Plast Reconstr Surg. 2010 Nov;126(5):1699-709. doi: 10.1097/PRS.0b013e3181f24164.	Plast Reconstr Surg. 2010	PubMed	citation	PMID:21042127	pubmed	21042127	create date:2010/11/03 | first author:MendonÃ§a JJ
In vitro Ad5F35-mediated CTLA4-Ig gene transfer prolongs pig skin xenotransplant survival.	/pubmed/21094853	Ge L, Xiong F, Zhang W, Kong Y, Wu J, Wei H.	Transplant Proc. 2010 Nov;42(9):3763-6. doi: 10.1016/j.transproceed.2010.09.011.	Transplant Proc. 2010	PubMed	citation	PMID:21094853	pubmed	21094853	create date:2010/11/26 | first author:Ge L
The Search for an Ideal Temporary Skin Substitute: AWBAT Plus, a Combination Product Wound Dressing Medical Device.	/pubmed/20862296	Woodroof EA, Phipps RP, Greenwood JE, Hickerson W, Herndon D.	Eplasty. 2010 Sep 15;10. pii: e60.	Eplasty. 2010	PubMed	citation	PMID:20862296 | PMCID:PMC2941189	pubmed	20862296	create date:2010/09/24 | first author:Woodroof EA
The application of glycerol-preserved skin allograft in the treatment of burn injuries: an analysis based on indications.	/pubmed/20299154	Khoo TL, Halim AS, Saad AZ, Dorai AA.	Burns. 2010 Sep;36(6):897-904. doi: 10.1016/j.burns.2009.03.007. Epub 2010 Mar 17.	Burns. 2010	PubMed	citation	PMID:20299154	pubmed	20299154	create date:2010/03/20 | first author:Khoo TL
Viability and efficacy of coverage of cryopreserved human skin allografts in mice.	/pubmed/20705624	Gaucher S, Nicco C, Jarraya M, Batteux F.	Int J Low Extrem Wounds. 2010 Sep;9(3):132-40. doi: 10.1177/1534734610380024.	Int J Low Extrem Wounds. 2010	PubMed	citation	PMID:20705624	pubmed	20705624	create date:2010/08/14 | first author:Gaucher S
Human dermal tissue allograft use in treating chronic pilonidal sinus.	/pubmed/20806617	Matino JJ, Banerjee S, Brown SH, Waldron JE.	Conn Med. 2010 Aug;74(7):393-8.	Conn Med. 2010	PubMed	citation	PMID:20806617	pubmed	20806617	create date:2010/09/02 | first author:Matino JJ
Use of abdominal wall allotransplantation as an alternative for the management of end stage abdominal wall failure in a porcine model.	/pubmed/19560162	Jin J, Williams CP, Soltanian H, Smith MK, Pearl J, Sanabria J, Rosen MJ.	J Surg Res. 2010 Aug;162(2):314-20. doi: 10.1016/j.jss.2009.04.014. Epub 2009 May 14.	J Surg Res. 2010	PubMed	citation	PMID:19560162	pubmed	19560162	create date:2009/06/30 | first author:Jin J
Human skin allografts as a useful adjunct in the treatment of purpura fulminans.	/pubmed/20852508	Gaucher S, StÃ©phanazzi J, Jarraya M.	J Wound Care. 2010 Aug;19(8):355-8.	J Wound Care. 2010	PubMed	citation	PMID:20852508	pubmed	20852508	create date:2010/09/21 | first author:Gaucher S
One-stage complex Achilles tendon defect reconstruction with an Achilles tendon allograft and a gracilis free flap.	/pubmed/20663433	Lykoudis EG, Contodimos GV, Ristanis S, Georgoulis AD, Lazarou SA.	Foot Ankle Int. 2010 Jul;31(7):634-8. doi: 10.3113/FAI.2010.0634. No abstract available.	Foot Ankle Int. 2010	PubMed	citation	PMID:20663433	pubmed	20663433	create date:2010/07/29 | first author:Lykoudis EG
Collagen-matrix allograft augmentation of bilateral rupture of the achilles tendon.	/pubmed/20557825	Kearney RS, Costa ML.	Foot Ankle Int. 2010 Jun;31(6):556-9. doi: 10.3113/FAI.2010.0556. No abstract available.	Foot Ankle Int. 2010	PubMed	citation	PMID:20557825	pubmed	20557825	create date:2010/06/19 | first author:Kearney RS
[Meek technique skin graft for treating exceptionally large area burns].	/pubmed/20632491	Xu Q, Cai C, Yu Y, Tang Y, Hu D, Liu S, Qi W, Shi J.	Zhongguo Xiu Fu Chong Jian Wai Ke Za Zhi. 2010 Jun;24(6):650-2. Chinese.	Zhongguo Xiu Fu Chong Jian Wai Ke Za Zhi. 2010	PubMed	citation	PMID:20632491	pubmed	20632491	create date:2010/07/17 | first author:Xu Q
NOD-scid IL2rgamma(null) mouse model of human skin transplantation and allograft rejection.	/pubmed/20134397	Racki WJ, Covassin L, Brehm M, Pino S, Ignotz R, Dunn R, Laning J, Graves SK, Rossini AA, Shultz LD, Greiner DL.	Transplantation. 2010 Mar 15;89(5):527-36. doi: 10.1097/TP.0b013e3181c90242.	Transplantation. 2010	PubMed	citation	PMID:20134397 | PMCID:PMC2901915	pubmed	20134397	create date:2010/02/06 | first author:Racki WJ
The use of human deceased donor skin allograft in burn care.	/pubmed/20077178	Leon-Villapalos J, Eldardiri M, Dziewulski P.	Cell Tissue Bank. 2010 Feb;11(1):99-104. doi: 10.1007/s10561-009-9152-1. Epub 2010 Jan 15.	Cell Tissue Bank. 2010	PubMed	citation	PMID:20077178	pubmed	20077178	create date:2010/01/16 | first author:Leon-Villapalos J
Allograft skin as a permanent tissue repair: to mesh or not?	/pubmed/20124863	Knobloch K, Vogt PM.	Plast Reconstr Surg. 2010 Feb;125(2):750-1. doi: 10.1097/PRS.0b013e3181c831bd. No abstract available.	Plast Reconstr Surg. 2010	PubMed	citation	PMID:20124863	pubmed	20124863	create date:2010/02/04 | first author:Knobloch K
Immunosuppressive effects of an ethyl acetate extract from Urtica dentata Hand on skin allograft rejection.	/pubmed/19698774	Xiang M, Hou WR, Xie SN, Zhang WD, Wang X.	J Ethnopharmacol. 2009 Oct 29;126(1):57-63. doi: 10.1016/j.jep.2009.08.011. Epub 2009 Aug 19.	J Ethnopharmacol. 2009	PubMed	citation	PMID:19698774	pubmed	19698774	create date:2009/08/25 | first author:Xiang M
Bioscaffolds and the reconstruction of ligaments and tendons in the foot and ankle.	/pubmed/19778687	Cook JJ, Cook EA.	Clin Podiatr Med Surg. 2009 Oct;26(4):535-43. doi: 10.1016/j.cpm.2009.07.004.	Clin Podiatr Med Surg. 2009	PubMed	citation	PMID:19778687	pubmed	19778687	create date:2009/09/26 | first author:Cook JJ
Clinical spectrum of gram-positive infections in lung transplantation.	/pubmed/19659672	Gupta MR, Valentine VG, Walker JE Jr, Lombard GA, LaPlace SG, Seoane L, Taylor DE, Dhillon GS.	Transpl Infect Dis. 2009 Oct;11(5):424-31. doi: 10.1111/j.1399-3062.2009.00422.x. Epub 2009 Jul 29. Erratum in: Transpl Infect Dis. 2009 Dec;11(6):563.	Transpl Infect Dis. 2009	PubMed	citation	PMID:19659672	pubmed	19659672	create date:2009/08/08 | first author:Gupta MR
Efficacy and safety of fresh fibroblast allografts in the treatment of diabetic foot ulcers.	/pubmed/19500128	Han SK, Kim HS, Kim WK.	Dermatol Surg. 2009 Sep;35(9):1342-8. doi: 10.1111/j.1524-4725.2009.01239.x. Epub 2009 Jun 3.	Dermatol Surg. 2009	PubMed	citation	PMID:19500128	pubmed	19500128	create date:2009/06/09 | first author:Han SK
Medical management of cutaneous sulfur mustard injuries.	/pubmed/18762227	Graham JS, Stevenson RS, Mitcheltree LW, Hamilton TA, Deckert RR, Lee RB, Schiavetta AM.	Toxicology. 2009 Sep 1;263(1):47-58. doi: 10.1016/j.tox.2008.07.067. Epub 2008 Aug 14.	Toxicology. 2009	PubMed	citation	PMID:18762227	pubmed	18762227	create date:2008/09/03 | first author:Graham JS
Rat marrow-derived multipotent adult progenitor cells differentiate into skin epidermal cells in vivo.	/pubmed/19583688	Ji KH, Xiong J, Fan LX, Hu KM, Liu HQ.	J Dermatol. 2009 Jul;36(7):403-9. doi: 10.1111/j.1346-8138.2009.00666.x.	J Dermatol. 2009	PubMed	citation	PMID:19583688	pubmed	19583688	create date:2009/07/09 | first author:Ji KH
Where did we leave off in 2008? Conclusions from the 8th International Symposium.	/pubmed/19651292	Russ G.	Transplant Proc. 2009 Jul-Aug;41(6 Suppl):S27-30. doi: 10.1016/j.transproceed.2009.06.094. Epub 2009 Jul 14.	Transplant Proc. 2009	PubMed	citation	PMID:19651292	pubmed	19651292	create date:2009/08/11 | first author:Russ G
The skin allograft revisited: a potentially permanent wound coverage option in the critically ill patient.	/pubmed/19483575	Pomahac B, Garcia JA, Lazar AJ, Tilney N, Orgill DP.	Plast Reconstr Surg. 2009 Jun;123(6):1755-8. doi: 10.1097/PRS.0b013e3181a65b1b. No abstract available.	Plast Reconstr Surg. 2009	PubMed	citation	PMID:19483575	pubmed	19483575	create date:2009/06/02 | first author:Pomahac B
[Causes and treatment of long bone fracture nonunion after allogeneic bone grafting surgery].	/pubmed/19514571	Wang Z, Song H, Deng H, Chen J, Zhang L, Li Y.	Zhongguo Xiu Fu Chong Jian Wai Ke Za Zhi. 2009 May;23(5):534-7. Chinese.	Zhongguo Xiu Fu Chong Jian Wai Ke Za Zhi. 2009	PubMed	citation	PMID:19514571	pubmed	19514571	create date:2009/06/12 | first author:Wang Z
[Experimental study on expanded polytetrafluoroethylene as wound covering].	/pubmed/19799040	Tian T, Li YC, Zhou B, Zhang PJ.	Zhonghua Shao Shang Za Zhi. 2009 Apr;25(2):133-6. Chinese.	Zhonghua Shao Shang Za Zhi. 2009	PubMed	citation	PMID:19799040	pubmed	19799040	create date:2009/10/06 | first author:Tian T
Phase I/II clinical evaluation of StrataGraft: a consistent, pathogen-free human skin substitute.	/pubmed/19276766	Schurr MJ, Foster KN, Centanni JM, Comer AR, Wicks A, Gibson AL, Thomas-Virnig CL, Schlosser SJ, Faucher LD, Lokuta MA, Allen-Hoffmann BL.	J Trauma. 2009 Mar;66(3):866-73; discussion 873-4. doi: 10.1097/TA.0b013e31819849d6.	J Trauma. 2009	PubMed	citation	PMID:19276766 | PMCID:PMC2679581	pubmed	19276766	create date:2009/03/12 | first author:Schurr MJ
The versatility of a glycerol-preserved skin allograft as an adjunctive treatment to free flap reconstruction.	/pubmed/19881027	Mat Saad AZ, Khoo TL, Dorai AA, Halim AS.	Indian J Plast Surg. 2009 Jan-Jun;42(1):94-9. doi: 10.4103/0970-0358.53017.	Indian J Plast Surg. 2009	PubMed	citation	PMID:19881027 | PMCID:PMC2772268	pubmed	19881027	create date:2009/11/03 | first author:Mat Saad AZ
Evaluation and treatment of the multiligament-injured knee.	/pubmed/19385550	Fanelli GC, Edson CJ, Reinheimer KN.	Instr Course Lect. 2009;58:389-95.	Instr Course Lect. 2009	PubMed	citation	PMID:19385550	pubmed	19385550	create date:2009/04/24 | first author:Fanelli GC
Necrotizing fasciitis in a neonate - the role of keratinocyte allografts.	/pubmed/19202344	Lee KH, Hahn WH, Park SS, Cho BS, Kim SD.	Neonatology. 2009;96(1):19-22. doi: 10.1159/000200166. Epub 2009 Feb 7.	Neonatology. 2009	PubMed	citation	PMID:19202344	pubmed	19202344	create date:2009/02/10 | first author:Lee KH
[Curative effect analysis of skin flap and allogeneic tendon in reconstructing limbs function of complex soft-tissue defect].	/pubmed/19192882	Gao J, Chen X, Chen H, He B.	Zhongguo Xiu Fu Chong Jian Wai Ke Za Zhi. 2009 Jan;23(1):64-7. Chinese.	Zhongguo Xiu Fu Chong Jian Wai Ke Za Zhi. 2009	PubMed	citation	PMID:19192882	pubmed	19192882	create date:2009/02/06 | first author:Gao J
[Long-term results of calcaneal fracture treatment by open reduction and internal fixation using a calcaneal locking compression plate from an extended lateral approach].	/pubmed/19150004	Zeman P, Zeman J, Matejka J, Koudela K.	Acta Chir Orthop Traumatol Cech. 2008 Dec;75(6):457-64. Czech.	Acta Chir Orthop Traumatol Cech. 2008	PubMed	citation	PMID:19150004	pubmed	19150004	create date:2009/01/20 | first author:Zeman P
Outcome after renal transplantation in a "senior" program: the Croatian experience.	/pubmed/19100402	Basic-Jukic N, Furic-Cunko V, Kes P, Bubic-Filipi L, Pasini J, Hudolin T, Juric I.	Transplant Proc. 2008 Dec;40(10):3418-21. doi: 10.1016/j.transproceed.2008.06.109.	Transplant Proc. 2008	PubMed	citation	PMID:19100402	pubmed	19100402	create date:2008/12/23 | first author:Basic-Jukic N
Recipient damage after musculocutaneous transplant rejection.	/pubmed/18946349	Horner BM, Eberlin KR, Ferguson KK, Hirsh EL, Randolph MA, Butler PE.	Transplantation. 2008 Oct 27;86(8):1104-10. doi: 10.1097/TP.0b013e3181872ac3.	Transplantation. 2008	PubMed	citation	PMID:18946349	pubmed	18946349	create date:2008/10/24 | first author:Horner BM
Effects of mycophenolic acid on human fibroblast proliferation, migration and adhesion in vitro and in vivo.	/pubmed/18786225	Morath C, Reuter H, Simon V, Krautkramer E, Muranyi W, Schwenger V, Goulimari P, Grosse R, Hahn M, Lichter P, Zeier M.	Am J Transplant. 2008 Sep;8(9):1786-97. doi: 10.1111/j.1600-6143.2008.02322.x.	Am J Transplant. 2008	PubMed	citation	PMID:18786225	pubmed	18786225	create date:2008/09/13 | first author:Morath C
Human facial allotransplantation: a 2-year follow-up study.	/pubmed/18722867	Guo S, Han Y, Zhang X, Lu B, Yi C, Zhang H, Ma X, Wang D, Yang L, Fan X, Liu Y, Lu K, Li H.	Lancet. 2008 Aug 23;372(9639):631-8. doi: 10.1016/S0140-6736(08)61276-3.	Lancet. 2008	PubMed	citation	PMID:18722867	pubmed	18722867	create date:2008/08/30 | first author:Guo S
Sterilisation of skin allograft with gamma irradiation.	/pubmed/18226461	Rooney P, Eagle M, Hogg P, Lomas R, Kearney J.	Burns. 2008 Aug;34(5):664-73. doi: 10.1016/j.burns.2007.08.021. Epub 2008 Jan 15.	Burns. 2008	PubMed	citation	PMID:18226461	pubmed	18226461	create date:2008/01/30 | first author:Rooney P
Usage of allogeneic single layered tissue engineered skin enhance wound treatment in sheep.	/pubmed/19024968	Adha PR, Chua KH, Mazlyzam AL, Low KC, Aminuddin BS, Ruszymah BH.	Med J Malaysia. 2008 Jul;63 Suppl A:30-1.	Med J Malaysia. 2008	PubMed	citation	PMID:19024968	pubmed	19024968	create date:2008/11/26 | first author:Adha PR
Use of resorbable collagen dural substitutes in the presence of cranial and spinal infections-report of 3 cases.	/pubmed/18262619	McCall TD, Fults DW, Schmidt RH.	Surg Neurol. 2008 Jul;70(1):92-6; discussion 96-7. doi: 10.1016/j.surneu.2007.04.007. Epub 2008 Feb 11.	Surg Neurol. 2008	PubMed	citation	PMID:18262619	pubmed	18262619	create date:2008/02/12 | first author:McCall TD
ï»¿Skin substitutes in burn careï»¿.	/pubmed/25942609	Paul CN.	Wounds. 2008 Jul;20(7):203-5.	Wounds. 2008	PubMed	citation	PMID:25942609	pubmed	25942609	create date:2008/07/01 | first author:Paul CN
A salvage procedure for failed weaver-dunn reconstruction.	/pubmed/18535802	Kirchhoff C, Braunstein V, Buhmann S, Mutschler W, Biberthaler P.	Oper Orthop Traumatol. 2008 Jun;20(2):176-81. doi: 10.1007/s00064-008-1240-z.	Oper Orthop Traumatol. 2008	PubMed	citation	PMID:18535802	pubmed	18535802	create date:2008/06/07 | first author:Kirchhoff C
Paediatric ICU burns in Finland 1994-2004.	/pubmed/18207330	Papp A, RytkÃ¶nen T, Koljonen V, Vuola J.	Burns. 2008 May;34(3):339-44. doi: 10.1016/j.burns.2007.09.002. Epub 2008 Jan 22.	Burns. 2008	PubMed	citation	PMID:18207330	pubmed	18207330	create date:2008/01/22 | first author:Papp A
Infections in lung allograft recipients: ganciclovir era.	/pubmed/18442719	Valentine VG, Bonvillain RW, Gupta MR, Lombard GA, LaPlace SG, Dhillon GS, Wang G.	J Heart Lung Transplant. 2008 May;27(5):528-35. doi: 10.1016/j.healun.2007.12.013. Epub 2008 Mar 10.	J Heart Lung Transplant. 2008	PubMed	citation	PMID:18442719	pubmed	18442719	create date:2008/04/30 | first author:Valentine VG
[Facial allograft transplantation: fiction or reality? Surgical techniques in a fresh human cadaver model].	/pubmed/18209981	Messmer C, Baccarani A, Follmar KE, Mukundan S, Levin LS, Marcus JR, Erdmann D.	Chirurg. 2008 Apr;79(4):340-5. doi: 10.1007/s00104-007-1446-x. German.	Chirurg. 2008	PubMed	citation	PMID:18209981	pubmed	18209981	create date:2008/01/23 | first author:Messmer C
Persistence of human skin allograft in a burn patient without exogenous immunosuppression.	/pubmed/18349616	Banks ND, Milner S.	Plast Reconstr Surg. 2008 Apr;121(4):230e-1e. doi: 10.1097/01.prs.0000305391.98958.95. No abstract available.	Plast Reconstr Surg. 2008	PubMed	citation	PMID:18349616	pubmed	18349616	create date:2008/03/20 | first author:Banks ND
Short- and long-term bacterial inhibiting effect of high concentrations of glycerol used in the preservation of skin allografts.	/pubmed/18037568	Saegeman VS, Ectors NL, Lismont D, Verduyckt B, Verhaegen J.	Burns. 2008 Mar;34(2):205-11. Epub 2007 Nov 26.	Burns. 2008	PubMed	citation	PMID:18037568	pubmed	18037568	create date:2007/11/27 | first author:Saegeman VS
Assessment of organ culture for the conservation of human skin allografts.	/pubmed/17458519	Hautier A, Sabatier F, Stellmann P, Andrac L, Nouaille De Gorce Y, Dignat-George F, Magalon G.	Cell Tissue Bank. 2008 Mar;9(1):19-29. Epub 2007 Apr 26.	Cell Tissue Bank. 2008	PubMed	citation	PMID:17458519	pubmed	17458519	create date:2007/04/27 | first author:Hautier A
A biomechanical study of Achilles tendon repair augmentation using GraftJacket matrix.	/pubmed/18348831	Barber FA, McGarry JE, Herbert MA, Anderson RB.	Foot Ankle Int. 2008 Mar;29(3):329-33. doi: 10.3113/FAI.2008.0329.	Foot Ankle Int. 2008	PubMed	citation	PMID:18348831	pubmed	18348831	create date:2008/03/20 | first author:Barber FA
Effect of infectious diseases on outcome after heart transplant.	/pubmed/18315996	van de Beek D, Kremers WK, Del Pozo JL, Daly RC, Edwards BS, McGregor CG, Patel R.	Mayo Clin Proc. 2008 Mar;83(3):304-8. doi: 10.4065/83.3.304.	Mayo Clin Proc. 2008	PubMed	citation	PMID:18315996	pubmed	18315996	create date:2008/03/05 | first author:van de Beek D
[Analysis of reasons of tendon adhesion post tendon allograft].	/pubmed/18396719	Sun Y, Zhang Y, Li X, Deng J.	Zhongguo Xiu Fu Chong Jian Wai Ke Za Zhi. 2008 Mar;22(3):346-8. Chinese.	Zhongguo Xiu Fu Chong Jian Wai Ke Za Zhi. 2008	PubMed	citation	PMID:18396719	pubmed	18396719	create date:2008/04/10 | first author:Sun Y
Ultimate tensile failure loads of a human dermal allograft rotator cuff augmentation.	/pubmed/18182197	Barber FA, Herbert MA, Boothby MH.	Arthroscopy. 2008 Jan;24(1):20-4. doi: 10.1016/j.arthro.2007.07.013.	Arthroscopy. 2008	PubMed	citation	PMID:18182197	pubmed	18182197	create date:2008/01/10 | first author:Barber FA
Septic arthritis with Staphylococcus lugdunensis following arthroscopic ACL revision with BPTB allograft.	/pubmed/17684731	Mei-Dan O, Mann G, Steinbacher G, Ballester SJ, Cugat RB, Alvarez PD.	Knee Surg Sports Traumatol Arthrosc. 2008 Jan;16(1):15-8. Epub 2007 Aug 8.	Knee Surg Sports Traumatol Arthrosc. 2008	PubMed	citation	PMID:17684731	pubmed	17684731	create date:2007/08/09 | first author:Mei-Dan O
Outcomes 18 months after the first human partial face transplantation.	/pubmed/18077810	Dubernard JM, LengelÃ© B, Morelon E, Testelin S, Badet L, Moure C, Beziat JL, DakpÃ© S, Kanitakis J, D'Hauthuille C, El Jaafari A, Petruzzo P, Lefrancois N, Taha F, Sirigu A, Di Marco G, Carmi E, Bachmann D, Cremades S, Giraux P, Burloux G, Hequet O, et al.	N Engl J Med. 2007 Dec 13;357(24):2451-60.	N Engl J Med. 2007	PubMed	citation	PMID:18077810	pubmed	18077810	create date:2007/12/14 | first author:Dubernard JM
[Tissue bank of the University Hospital of Traumatology in Zagreb, Croatia].	/pubmed/18350813	Tominac Trcin M.	Acta Med Croatica. 2007 Dec;61(5):497-503. Croatian.	Acta Med Croatica. 2007	PubMed	citation	PMID:18350813	pubmed	18350813	create date:2008/03/21 | first author:Tominac Trcin M
[An evaluation of eight cases of intraosseous lipoma].	/pubmed/18180568	Sahin Y, Dabak N, SelÃ§uk MB, BariÅŸ YS.	Acta Orthop Traumatol Turc. 2007 Nov-Dec;41(5):343-8. Turkish.	Acta Orthop Traumatol Turc. 2007	PubMed	citation	PMID:18180568	pubmed	18180568	create date:2008/01/09 | first author:Sahin Y
Longitudinal assessment of Integra in primary burn management: a randomized pediatric clinical trial.	/pubmed/17828040	Branski LK, Herndon DN, Pereira C, Mlcak RP, Celis MM, Lee JO, Sanford AP, Norbury WB, Zhang XJ, Jeschke MG.	Crit Care Med. 2007 Nov;35(11):2615-23.	Crit Care Med. 2007	PubMed	citation	PMID:17828040	pubmed	17828040	create date:2007/09/11 | first author:Branski LK
[Reconstruction of long bone defects with a vascularized fibular graft after tumor resection in children and adolescents: thirteen cases with 50-month follow-up].	/pubmed/18065864	Laffosse JM, Accadbled F, Abid A, Kany J, Darodes P, Sales De Gauzy J.	Rev Chir Orthop Reparatrice Appar Mot. 2007 Oct;93(6):555-63. French.	Rev Chir Orthop Reparatrice Appar Mot. 2007	PubMed	citation	PMID:18065864	pubmed	18065864	create date:2007/12/11 | first author:Laffosse JM
Dressing ignition and facial burns following orbital exenteration.	/pubmed/17881996	Bajnrauh R, Nguyen EV, Reifler DM, Wilcox RM.	Ophthal Plast Reconstr Surg. 2007 Sep-Oct;23(5):409-11.	Ophthal Plast Reconstr Surg. 2007	PubMed	citation	PMID:17881996	pubmed	17881996	create date:2007/09/21 | first author:Bajnrauh R
Acromioclavicular joint reconstruction using peroneus brevis tendon allograft.	/pubmed/17637418	Gonzalez R, Damacen H, Nyland J, Caborn D.	Arthroscopy. 2007 Jul;23(7):788.e1-4.	Arthroscopy. 2007	PubMed	citation	PMID:17637418	pubmed	17637418	create date:2007/07/20 | first author:Gonzalez R
The pedicled latissimus dorsi flap for shoulder reconstruction after sarcoma resection.	/pubmed/17294076	Behnam AB, Chen CM, Pusic AL, Mehrara BJ, Disa JJ, Athanasian EA, Cordeiro PG.	Ann Surg Oncol. 2007 May;14(5):1591-5. Epub 2007 Feb 10.	Ann Surg Oncol. 2007	PubMed	citation	PMID:17294076	pubmed	17294076	create date:2007/02/13 | first author:Behnam AB
[Management of a patient with massive and deep burns: early care and reconstruction after convalescence].	/pubmed/17649885	Chen B, Hu DH, Jia CY, Ding GB, Yao QJ, Liu YL.	Zhonghua Shao Shang Za Zhi. 2007 Apr;23(2):112-6. Chinese.	Zhonghua Shao Shang Za Zhi. 2007	PubMed	citation	PMID:17649885	pubmed	17649885	create date:2007/07/26 | first author:Chen B
In vitro and in vivo characteristics of frozen/thawed neonatal pig split-skin strips: a novel biologically active dressing for areas of severe, acute or chronic skin loss.	/pubmed/17203198	Chiarini A, Dal Pra I, Armato U.	Int J Mol Med. 2007 Feb;19(2):245-55.	Int J Mol Med. 2007	PubMed	citation	PMID:17203198	pubmed	17203198	create date:2007/01/05 | first author:Chiarini A
Clinicopathologic monitoring of the skin and oral mucosa of the first human face allograft: Report on the first eight months.	/pubmed/17198245	Kanitakis J, Badet L, Petruzzo P, BÃ©ziat JL, Morelon E, LefranÃ§ois N, FranÃ§Ã¨s C, Claudy A, Martin X, LengelÃ© B, Testelin S, Devauchelle B, Dubernard JM.	Transplantation. 2006 Dec 27;82(12):1610-5.	Transplantation. 2006	PubMed	citation	PMID:17198245	pubmed	17198245	create date:2007/01/02 | first author:Kanitakis J
Clinical significance of leukocyte infiltrative response in deep wound of patients with major burns.	/pubmed/16901653	Peng D, Huang W, Ai S, Wang S.	Burns. 2006 Dec;32(8):946-50. Epub 2006 Aug 8.	Burns. 2006	PubMed	citation	PMID:16901653	pubmed	16901653	create date:2006/08/12 | first author:Peng D
Improved wound healing of cutaneous sulfur mustard injuries in a weanling pig model.	/pubmed/17111042	Graham JS, Stevenson RS, Mitcheltree LW, Simon M, Hamilton TA, Deckert RR, Lee RB.	J Burns Wounds. 2006 Nov 8;5:e7.	J Burns Wounds. 2006	PubMed	citation	PMID:17111042 | PMCID:PMC1687149	pubmed	17111042	create date:2006/11/18 | first author:Graham JS
The use of skin allograft with donor-specific tolerance in a rabbit model of full-thickness burn.	/pubmed/16920267	Wang YB, Kusumoto K, Kakudo N, Ogawa Y.	Burns. 2006 Sep;32(6):737-43. Epub 2006 Aug 22.	Burns. 2006	PubMed	citation	PMID:16920267	pubmed	16920267	create date:2006/08/22 | first author:Wang YB
First human face allograft: early report.	/pubmed/16844489	Devauchelle B, Badet L, LengelÃ© B, Morelon E, Testelin S, Michallet M, D'Hauthuille C, Dubernard JM.	Lancet. 2006 Jul 15;368(9531):203-9.	Lancet. 2006	PubMed	citation	PMID:16844489	pubmed	16844489	create date:2006/07/18 | first author:Devauchelle B
A cadaver study in preparation for facial allograft transplantation in humans: part II. Mock facial transplantation.	/pubmed/16525279	Siemionow M, Agaoglu G, Unal S.	Plast Reconstr Surg. 2006 Mar;117(3):876-85; discussion 886-8.	Plast Reconstr Surg. 2006	PubMed	citation	PMID:16525279	pubmed	16525279	create date:2006/03/10 | first author:Siemionow M
A cadaver study in preparation for facial allograft transplantation in humans: part I. What are alternative sources for total facial defect coverage?	/pubmed/16525277	Siemionow M, Unal S, Agaoglu G, Sari A.	Plast Reconstr Surg. 2006 Mar;117(3):864-72; discussion 873-5.	Plast Reconstr Surg. 2006	PubMed	citation	PMID:16525277	pubmed	16525277	create date:2006/03/10 | first author:Siemionow M
CD8 T cells specific for a donor-derived, self-restricted transplant antigen are nonpathogenic bystanders after vascularized heart transplantation in mice.	/pubmed/16455975	Valujskikh A, Zhang Q, Heeger PS.	J Immunol. 2006 Feb 15;176(4):2190-6.	J Immunol. 2006	PubMed	citation	PMID:16455975	pubmed	16455975	create date:2006/02/04 | first author:Valujskikh A
[Methods of burn treatment. Part II: Technical aspects].	/pubmed/16416309	Pallua N, von BÃ¼low S.	Chirurg. 2006 Feb;77(2):179-86; quiz 187-8. German.	Chirurg. 2006	PubMed	citation	PMID:16416309	pubmed	16416309	create date:2006/01/18 | first author:Pallua N
[Primary grafting research of tissue engineered oral mucosa lamina propria on skin full thickness wounds].	/pubmed/16529329	Wu Z, Ding Y, Zhang L, Zhong S, Jiang T.	Zhongguo Xiu Fu Chong Jian Wai Ke Za Zhi. 2006 Feb;20(2):172-6. Chinese.	Zhongguo Xiu Fu Chong Jian Wai Ke Za Zhi. 2006	PubMed	citation	PMID:16529329	pubmed	16529329	create date:2006/03/15 | first author:Wu Z
Close relative intermingled skin allograft and autograft use in the treatment of major burns in adults and children.	/pubmed/16278560	Coruh A, Tosun Z, Ozbebit U.	J Burn Care Rehabil. 2005 Nov-Dec;26(6):471-7.	J Burn Care Rehabil. 2005	PubMed	citation	PMID:16278560	pubmed	16278560	create date:2005/11/10 | first author:Coruh A
Treatment of second degree facial burns with allografts--preliminary results.	/pubmed/15993304	Horch RE, Jeschke MG, Spilker G, Herndon DN, Kopp J.	Burns. 2005 Aug;31(5):597-602. Epub 2005 Mar 21.	Burns. 2005	PubMed	citation	PMID:15993304	pubmed	15993304	create date:2005/07/05 | first author:Horch RE
Major full thickness skin burn injuries in premature neonate twins.	/pubmed/15639370	Rimdeika R, Bagdonas R.	Burns. 2005 Feb;31(1):76-84.	Burns. 2005	PubMed	citation	PMID:15639370	pubmed	15639370	create date:2005/01/11 | first author:Rimdeika R
Bone quality and healing in a swine vascularized bone allotransplantation model using cyclosporine-based immunosuppression therapy.	/pubmed/15692359	Vossen M, Edelstein J, Majzoub RK, Maldonado C, Perez-Abadia G, Voor MJ, Orhun H, Tecimer T, Francois C, Kon M, Barker JH.	Plast Reconstr Surg. 2005 Feb;115(2):529-38.	Plast Reconstr Surg. 2005	PubMed	citation	PMID:15692359	pubmed	15692359	create date:2005/02/05 | first author:Vossen M
Clinical application of fresh fibroblast allografts for the treatment of diabetic foot ulcers: a pilot study.	/pubmed/15577349	Han SK, Choi KJ, Kim WK.	Plast Reconstr Surg. 2004 Dec;114(7):1783-9.	Plast Reconstr Surg. 2004	PubMed	citation	PMID:15577349	pubmed	15577349	create date:2004/12/04 | first author:Han SK
[Repair of calcaneus and skin defects with allograft and sural neurovascular flap].	/pubmed/15586704	Zhang Y, Wang J, Wen B.	Zhongguo Xiu Fu Chong Jian Wai Ke Za Zhi. 2004 Nov;18(6):468-70. Chinese.	Zhongguo Xiu Fu Chong Jian Wai Ke Za Zhi. 2004	PubMed	citation	PMID:15586704	pubmed	15586704	create date:2004/12/14 | first author:Zhang Y
Temperature-sensitive polymer-conjugated IFN-gamma induces the expression of IDO mRNA and activity by fibroblasts populated in collagen gel (FPCG).	/pubmed/15281097	Sarkhosh K, Tredget EE, Uludag H, Kilani RT, Karami A, Li Y, Iwashina T, Ghahary A.	J Cell Physiol. 2004 Oct;201(1):146-54.	J Cell Physiol. 2004	PubMed	citation	PMID:15281097	pubmed	15281097	create date:2004/07/29 | first author:Sarkhosh K
[Effects of escharectomy during burn shock stage on the mRNA expression of IFN-gamma and IL-4 in spleen T lymphocytes in rats after thermal injury].	/pubmed/15498306	Pang W, Guo ZR, Shuai XR, LÃ¼ Y, Sun D, Yang LH.	Zhonghua Wai Ke Za Zhi. 2004 Sep 22;42(18):1142-5. Chinese.	Zhonghua Wai Ke Za Zhi. 2004	PubMed	citation	PMID:15498306	pubmed	15498306	create date:2004/10/23 | first author:Pang W
Gamma-irradiated human skin allograft: a potential treatment modality for lower extremity ulcers.	/pubmed/16722878	Rosales MA, Bruntz M, Armstrong DG.	Int Wound J. 2004 Sep;1(3):201-6.	Int Wound J. 2004	PubMed	citation	PMID:16722878	pubmed	16722878	create date:2006/05/26 | first author:Rosales MA
Cryopreserved and lyophilized cultured epidermal allografts in the treatment of leg ulcers: a pilot study.	/pubmed/15009297	NavrÃ¡tilovÃ¡ Z, SlonkovÃ¡ V, SemrÃ¡dovÃ¡ V, Adler J.	J Eur Acad Dermatol Venereol. 2004 Mar;18(2):173-9.	J Eur Acad Dermatol Venereol. 2004	PubMed	citation	PMID:15009297	pubmed	15009297	create date:2004/03/11 | first author:NavrÃ¡tilovÃ¡ Z
The role of skin bank in the treatment of severely burnt patients.	/pubmed/15462066	DvorÃ¡nkovÃ¡ B, Broz L, Pafcuga I, KapounkovÃ¡ Z, KÃ¶nigovÃ¡ R.	Acta Chir Plast. 2004;46(2):51-5.	Acta Chir Plast. 2004	PubMed	citation	PMID:15462066	pubmed	15462066	create date:2004/10/07 | first author:DvorÃ¡nkovÃ¡ B
Medial gastrocnemius flap for reconstruction of knee extensor mechanism disruption after total knee replacement (TKR).	/pubmed/15455330	Gitomirski ML, Finn HA.	Surg Technol Int. 2004;12:221-8.	Surg Technol Int. 2004	PubMed	citation	PMID:15455330	pubmed	15455330	create date:2004/09/30 | first author:Gitomirski ML
Human skin allograft used to treat open wounds after club foot release.	/pubmed/14646656	Rockwell WB, Daane S, Zakhireh M, Carroll KL.	Ann Plast Surg. 2003 Dec;51(6):593-7.	Ann Plast Surg. 2003	PubMed	citation	PMID:14646656	pubmed	14646656	create date:2003/12/04 | first author:Rockwell WB
[Escharectomy during burn shock on Th1/Th2 polarization of helper T lymphocytes in rats after thermal injury].	/pubmed/14659057	Pang W, Shuai XR, Guo ZR, Yao YM, Sun D, Yang LH.	Zhongguo Wei Zhong Bing Ji Jiu Yi Xue. 2003 Dec;15(12):735-8. Chinese.	Zhongguo Wei Zhong Bing Ji Jiu Yi Xue. 2003	PubMed	citation	PMID:14659057	pubmed	14659057	create date:2003/12/09 | first author:Pang W
A randomised clinical trial comparing a hydrocolloid-derived dressing and glycerol preserved allograft skin in the management of partial thickness burns.	/pubmed/14556729	Vloemans AF, Soesman AM, Suijker M, Kreis RW, Middelkoop E.	Burns. 2003 Nov;29(7):702-10.	Burns. 2003	PubMed	citation	PMID:14556729	pubmed	14556729	create date:2003/10/15 | first author:Vloemans AF
Fibula microvascular free tissue reconstruction of the severely comminuted atrophic mandible fracture--case report.	/pubmed/14563330	Zide MF, Ducic Y.	J Craniomaxillofac Surg. 2003 Oct;31(5):296-8.	J Craniomaxillofac Surg. 2003	PubMed	citation	PMID:14563330	pubmed	14563330	create date:2003/10/18 | first author:Zide MF
Targeting endothelial growth with monoclonal antibodies against Tie-1 kinase in mouse models.	/pubmed/14506178	Karnani P, Kairemo K.	Clin Cancer Res. 2003 Sep 1;9(10 Pt 2):3821S-6S.	Clin Cancer Res. 2003	PubMed	citation	PMID:14506178	pubmed	14506178	create date:2003/09/25 | first author:Karnani P
Functional results of the first human double-hand transplantation.	/pubmed/12832975	Dubernard JM, Petruzzo P, Lanzetta M, Parmentier H, Martin X, Dawahra M, Hakim NS, Owen E.	Ann Surg. 2003 Jul;238(1):128-36.	Ann Surg. 2003	PubMed	citation	PMID:12832975 | PMCID:PMC1422660	pubmed	12832975	create date:2003/07/02 | first author:Dubernard JM
[Repair of large bone defect due to excision of bone tumor with bone allograft].	/pubmed/12920721	Xu JB, Xiao YB, Xuan J.	Zhongguo Xiu Fu Chong Jian Wai Ke Za Zhi. 2003 Jul;17(4):308-11. Chinese.	Zhongguo Xiu Fu Chong Jian Wai Ke Za Zhi. 2003	PubMed	citation	PMID:12920721	pubmed	12920721	create date:2003/08/19 | first author:Xu JB
[Expression of basic fibroblast growth factor and fibronectin in tissue engineering skin allograft during healing process].	/pubmed/12674621	Wang J, Jin Y, Guo Z.	Hua Xi Kou Qiang Yi Xue Za Zhi. 2003 Feb;21(1):41-3. Chinese.	Hua Xi Kou Qiang Yi Xue Za Zhi. 2003	PubMed	citation	PMID:12674621	pubmed	12674621	create date:2003/04/05 | first author:Wang J
[Fetal skin allografts on newborn excisional wounds].	/pubmed/12793286	JuliÃ¡ V, Sancho MA, MartÃ­nez A, Albert A, Morales L.	Cir Pediatr. 2003 Jan;16(1):8-13. Spanish.	Cir Pediatr. 2003	PubMed	citation	PMID:12793286	pubmed	12793286	create date:2003/06/10 | first author:JuliÃ¡ V
[Skin substitutes and skin culture].	/pubmed/12621944	Dhennin C.	Rev Prat. 2002 Dec 15;52(20):2249-52. French.	Rev Prat. 2002	PubMed	citation	PMID:12621944	pubmed	12621944	create date:2003/03/08 | first author:Dhennin C
Skin allograft in the treatment of toxic epidermal necrolysis (TEN).	/pubmed/12472501	Pianigiani E, Ierardi F, Taddeucci P, Perotti R, Biagioli M, Di Simplicio FC, Andreassi A, Fimiani M.	Dermatol Surg. 2002 Dec;28(12):1173-6.	Dermatol Surg. 2002	PubMed	citation	PMID:12472501	pubmed	12472501	create date:2002/12/11 | first author:Pianigiani E
Postal survey on the use of glycerol-preserved allografts in clinical practice.	/pubmed/12237064	Mackie D.	Burns. 2002 Oct;28 Suppl 1:S40-4.	Burns. 2002	PubMed	citation	PMID:12237064	pubmed	12237064	create date:2002/09/19 | first author:Mackie D
Maintaining a glycerolized skin bank--a practical approach.	/pubmed/12237062	Vuola J, Pipping D.	Burns. 2002 Oct;28 Suppl 1:S31-3.	Burns. 2002	PubMed	citation	PMID:12237062	pubmed	12237062	create date:2002/09/19 | first author:Vuola J
Current indications for glycerol-preserved allografts in the treatment of burn injuries.	/pubmed/12237061	Druecke D, Steinstraesser L, Homann HH, Steinau HU, Vogt PM.	Burns. 2002 Oct;28 Suppl 1:S26-30. No abstract available.	Burns. 2002	PubMed	citation	PMID:12237061	pubmed	12237061	create date:2002/09/19 | first author:Druecke D
Utilisation of glycerolised skin allografts in severe burns.	/pubmed/12237060	Dhennin Ch, Desbois I, Yassine A, Benissad H, LignÃ©e J.	Burns. 2002 Oct;28 Suppl 1:S21-5. No abstract available.	Burns. 2002	PubMed	citation	PMID:12237060	pubmed	12237060	create date:2002/09/19 | first author:Dhennin Ch
A historical appraisal of the use of cryopreserved and glycerol-preserved allograft skin in the treatment of partial thickness burns.	/pubmed/12237059	Vloemans AF, Middelkoop E, Kreis RW.	Burns. 2002 Oct;28 Suppl 1:S16-20.	Burns. 2002	PubMed	citation	PMID:12237059	pubmed	12237059	create date:2002/09/19 | first author:Vloemans AF
The temporary use of allograft for complicated wounds in plastic surgery.	/pubmed/12237058	Moerman E, Middelkoop E, Mackie D, Groenevelt F.	Burns. 2002 Oct;28 Suppl 1:S13-15.	Burns. 2002	PubMed	citation	PMID:12237058	pubmed	12237058	create date:2002/09/19 | first author:Moerman E
Clinical practice of glycerol preserved allograft skin coverage.	/pubmed/12237057	Blome-Eberwein S, Jester A, Kuentscher M, Raff T, Germann G, Pelzer M.	Burns. 2002 Oct;28 Suppl 1:S10-12.	Burns. 2002	PubMed	citation	PMID:12237057	pubmed	12237057	create date:2002/09/19 | first author:Blome-Eberwein S
The use of glycerol-preserved allografts in the Beverwijk Burn Centre: a retrospective study.	/pubmed/12237056	Vloemans AF, Schreinemachers MC, Middelkoop E, Kreis RW.	Burns. 2002 Oct;28 Suppl 1:S2-9.	Burns. 2002	PubMed	citation	PMID:12237056	pubmed	12237056	create date:2002/09/19 | first author:Vloemans AF
Skin graft on the surgically induced spinal open neural tube defects does not induce lipomatous malformation but enhances re-closure to the normal state in chick embryos.	/pubmed/12161249	Chung YN, Li YC, Kim SK, Cho BK, Wang KC.	Neurosci Lett. 2002 Aug 23;329(1):5-8.	Neurosci Lett. 2002	PubMed	citation	PMID:12161249	pubmed	12161249	create date:2002/08/06 | first author:Chung YN
A role for effectors of cellular immunity in epimorphic regeneration of amphibian limbs.	/pubmed/12182113	Fahmy GH, Sicard RE.	In Vivo. 2002 May-Jun;16(3):179-84.	In Vivo. 2002	PubMed	citation	PMID:12182113	pubmed	12182113	create date:2002/08/17 | first author:Fahmy GH
Fetal skin allografts on newborn excisional wounds.	/pubmed/12068238	JuliÃ¡ V, Sancho MA, MartÃ­nez A, Albert A, Morales L.	Ann Plast Surg. 2002 Apr;48(4):450-1. No abstract available.	Ann Plast Surg. 2002	PubMed	citation	PMID:12068238	pubmed	12068238	create date:2002/06/18 | first author:JuliÃ¡ V
Human cadaveric allograft for repair of nasal defects after extirpation of Basal cell carcinoma by Mohs micrographic surgery.	/pubmed/11966793	Carucci JA, Kolenik SA 3rd, Leffell DJ.	Dermatol Surg. 2002 Apr;28(4):340-3.	Dermatol Surg. 2002	PubMed	citation	PMID:11966793	pubmed	11966793	create date:2002/04/23 | first author:Carucci JA
[Severely burned patients after surgery: recombinant human growth hormone therapy its metabolic effects].	/pubmed/11955392	Chai J, Hao D, Wu Y, Shen C, Guo Z, Sheng Z.	Zhonghua Wai Ke Za Zhi. 2002 Feb;40(2):107-11. Chinese.	Zhonghua Wai Ke Za Zhi. 2002	PubMed	citation	PMID:11955392	pubmed	11955392	create date:2002/04/17 | first author:Chai J
The use of allogeneic cultivated keratinocytes for the early coverage of deep dermal burns - indications, results and problems.	/pubmed/15256894	Koller R, Bierochs B, Meissl G, Rab M, Frey M.	Cell Tissue Bank. 2002;3(1):11-4.	Cell Tissue Bank. 2002	PubMed	citation	PMID:15256894	pubmed	15256894	create date:2004/07/17 | first author:Koller R
[The expression of laminin in the intermingled skin transplantation of allograft and autograft].	/pubmed/11826649	Ding R, Jia SX, Zhao YF, Chen YY, Yi J, Tang XM.	Zhongguo Xiu Fu Chong Jian Wai Ke Za Zhi. 2002 Jan;16(1):36-8. Chinese.	Zhongguo Xiu Fu Chong Jian Wai Ke Za Zhi. 2002	PubMed	citation	PMID:11826649	pubmed	11826649	create date:2002/02/06 | first author:Ding R
[Cultured epidermis for the treatment of severe burns. A 2-year study (18 patients)].	/pubmed/11826710	Braye F, Dumortier R, Bertin-Maghit M, Girbon JP, Tissot E, Damour O.	Ann Chir Plast Esthet. 2001 Dec;46(6):599-606. French.	Ann Chir Plast Esthet. 2001	PubMed	citation	PMID:11826710	pubmed	11826710	create date:2002/02/06 | first author:Braye F
Cryopreserved cultured epidermal allografts achieved early closure of wounds and reduced scar formation in deep partial-thickness burn wounds (DDB) and split-thickness skin donor sites of pediatric patients.	/pubmed/11600248	Yanaga H, Udoh Y, Yamauchi T, Yamamoto M, Kiyokawa K, Inoue Y, Tai Y.	Burns. 2001 Nov;27(7):689-98.	Burns. 2001	PubMed	citation	PMID:11600248	pubmed	11600248	create date:2001/10/16 | first author:Yanaga H
Treatment of extensive toxic epidermal necrolysis in children.	/pubmed/11694697	Spies M, Sanford AP, Aili Low JF, Wolf SE, Herndon DN.	Pediatrics. 2001 Nov;108(5):1162-8.	Pediatrics. 2001	PubMed	citation	PMID:11694697	pubmed	11694697	create date:2001/11/06 | first author:Spies M
Usage of autograft and allograft skin in treatment of burns in children.	/pubmed/11525855	Qaryoute S, Mirdad I, Hamail AA.	Burns. 2001 Sep;27(6):599-602.	Burns. 2001	PubMed	citation	PMID:11525855	pubmed	11525855	create date:2001/08/30 | first author:Qaryoute S
Development of composite cultured oral mucosa utilizing collagen sponge matrix and contracted collagen gel: a preliminary study for clinical applications.	/pubmed/11506731	Moriyama T, Asahina I, Ishii M, Oda M, Ishii Y, Enomoto S.	Tissue Eng. 2001 Aug;7(4):415-27.	Tissue Eng. 2001	PubMed	citation	PMID:11506731	pubmed	11506731	create date:2001/08/17 | first author:Moriyama T
A newly developed hydrofibre dressing, in the treatment of partial-thickness burns.	/pubmed/11226656	Vloemans AF, Soesman AM, Kreis RW, Middelkoop E.	Burns. 2001 Mar;27(2):167-73.	Burns. 2001	PubMed	citation	PMID:11226656	pubmed	11226656	create date:2001/02/28 | first author:Vloemans AF
Expansion technique for skin grafts (Meek technique) in the treatment of severely burned patients.	/pubmed/11164667	Lari AR, Gang RK.	Burns. 2001 Feb;27(1):61-6.	Burns. 2001	PubMed	citation	PMID:11164667	pubmed	11164667	create date:2001/02/13 | first author:Lari AR
Our Clinical Experience using Cryopreserved Cadaveric Allograft for the Management of Severe Burns.	/pubmed/15256922	See P, Phan TT, Chua JJ, Song C, Tan KC, Lee ST.	Cell Tissue Bank. 2001;2(2):113-7.	Cell Tissue Bank. 2001	PubMed	citation	PMID:15256922	pubmed	15256922	create date:2004/07/17 | first author:See P
Human skin allograft for difficult extremity wounds.	/pubmed/11128777	Rockwell WB, Daane SP, Pierce JL.	Ann Plast Surg. 2000 Dec;45(6):681. No abstract available.	Ann Plast Surg. 2000	PubMed	citation	PMID:11128777	pubmed	11128777	create date:2000/12/29 | first author:Rockwell WB
The effect of a tissue engineered bilayered living skin analog, over meshed split-thickness autografts on the healing of excised burn wounds. The Apligraf Burn Study Group.	/pubmed/10925183	Waymack P, Duff RG, Sabolinski M.	Burns. 2000 Nov;26(7):609-19.	Burns. 2000	PubMed	citation	PMID:10925183	pubmed	10925183	create date:2000/08/05 | first author:Waymack P
Leukemia inhibitory factor gene improves skin allograft survival in the mouse model.	/pubmed/11045638	Akita S, Ishihara H, Mohammad Abdur R, Fujii T.	Transplantation. 2000 Oct 15;70(7):1026-31.	Transplantation. 2000	PubMed	citation	PMID:11045638	pubmed	11045638	create date:2000/10/25 | first author:Akita S
Enteral nutritional support and wound excision and closure do not prevent postburn hypermetabolism as measured by continuous metabolic monitoring.	/pubmed/11038084	Noordenbos J, Hansbrough JF, Gutmacher H, DorÃ© C, Hansbrough WB.	J Trauma. 2000 Oct;49(4):667-71; discussion 671-2.	J Trauma. 2000	PubMed	citation	PMID:11038084	pubmed	11038084	create date:2000/10/19 | first author:Noordenbos J
Clinical risk factors associated with nonmelanoma skin cancer in renal transplant recipients.	/pubmed/10873887	Ramsay HM, Fryer AA, Reece S, Smith AG, Harden PN.	Am J Kidney Dis. 2000 Jul;36(1):167-76.	Am J Kidney Dis. 2000	PubMed	citation	PMID:10873887	pubmed	10873887	create date:2000/06/30 | first author:Ramsay HM
Successful preservation of human skin by vitrification.	/pubmed/10935811	Fujita T, Takami Y, Ezoe K, Saito T, Sato AK, Takeda N, Yamamoto Y, Homma K, Jimbow K, Sato N.	J Burn Care Rehabil. 2000 Jul-Aug;21(4):304-9.	J Burn Care Rehabil. 2000	PubMed	citation	PMID:10935811	pubmed	10935811	create date:2000/08/10 | first author:Fujita T
Accelerated healing with a mesh autograft/allodermal composite skin graft treated with silver nylon dressings with and without direct current in rats.	/pubmed/10912867	Chu CS, Matylevitch NP, McManus AT, Goodwin CW, Pruitt BA Jr.	J Trauma. 2000 Jul;49(1):115-25.	J Trauma. 2000	PubMed	citation	PMID:10912867	pubmed	10912867	create date:2000/07/27 | first author:Chu CS
Vigorous allograft rejection in the absence of danger.	/pubmed/10706695	Bingaman AW, Ha J, Waitze SY, Durham MM, Cho HR, Tucker-Burden C, Hendrix R, Cowan SR, Pearson TC, Larsen CP.	J Immunol. 2000 Mar 15;164(6):3065-71.	J Immunol. 2000	PubMed	citation	PMID:10706695	pubmed	10706695	create date:2000/03/08 | first author:Bingaman AW
Widely meshed autograft associated with cultured autologous epithelium for the treatment of major burns in children: report of 12 cases.	/pubmed/10770245	Braye F, Oddou L, Bertin-Maghit M, Belgacem S, Damour O, Spitalier P, Guillot M, Bouchard C, Gueugniaud PY, Goudeau M, Petit P, Tissot E.	Eur J Pediatr Surg. 2000 Feb;10(1):35-40.	Eur J Pediatr Surg. 2000	PubMed	citation	PMID:10770245	pubmed	10770245	create date:2000/04/19 | first author:Braye F
[Effects of cytokine gene therapy on prolonging survival time of allografted skin after scalding in a murine model].	/pubmed/11876845	Zheng J, Gu C, Lin Z.	Zhonghua Shao Shang Za Zhi. 2000 Feb;16(1):50-2. Chinese.	Zhonghua Shao Shang Za Zhi. 2000	PubMed	citation	PMID:11876845	pubmed	11876845	create date:2002/03/06 | first author:Zheng J
[The change in hyaluronic acid (HA) in auto-and allo-skin intermingled grafting in extensive full thickness burn in rat model].	/pubmed/11876843	Ding R, Zhao Y, Wang L.	Zhonghua Shao Shang Za Zhi. 2000 Feb;16(1):43-5. Chinese.	Zhonghua Shao Shang Za Zhi. 2000	PubMed	citation	PMID:11876843	pubmed	11876843	create date:2002/03/06 | first author:Ding R
Site-specific immunosuppression: mechanisms of cellular immunosuppression that are operative at local and systemic levels.	/pubmed/10661533	Patam MA, Tran HS, Llull R, Chrzanowski FA Jr, Black KS, Hewitt CW.	J Burn Care Rehabil. 2000 Jan-Feb;21(1 Pt 1):10-9.	J Burn Care Rehabil. 2000	PubMed	citation	PMID:10661533	pubmed	10661533	create date:2000/02/08 | first author:Patam MA
The 1999 clinical research award. Cultured skin substitutes combined with Integra Artificial Skin to replace native skin autograft and allograft for the closure of excised full-thickness burns.	/pubmed/10613682	Boyce ST, Kagan RJ, Meyer NA, Yakuboff KP, Warden GD.	J Burn Care Rehabil. 1999 Nov-Dec;20(6):453-61.	J Burn Care Rehabil. 1999	PubMed	citation	PMID:10613682	pubmed	10613682	create date:1999/12/29 | first author:Boyce ST
The use of allografts in the management of exposed calvarial electrical burn wounds of the skull.	/pubmed/10842624	Groenevelt F, van Trier AJ, Khouw YL.	Ann N Y Acad Sci. 1999 Oct 30;888:109-12.	Ann N Y Acad Sci. 1999	PubMed	citation	PMID:10842624	pubmed	10842624	create date:2000/06/08 | first author:Groenevelt F
Clinical application of cultured oral epithelium for palatal wounds after palatoplasty: a preliminary report.	/pubmed/10561719	Sumi Y, Hata KI, Sawaki Y, Mizuno H, Ueda M.	Oral Dis. 1999 Oct;5(4):307-12.	Oral Dis. 1999	PubMed	citation	PMID:10561719	pubmed	10561719	create date:1999/11/24 | first author:Sumi Y
[The first transplantation of a hand in humans. Early results].	/pubmed/10546388	Dubernard JM, Owen E, Herzberg G, Martin X, Guigal V, Dawahra M, Pasticier G, Mongin-Long D, Kopp C, Ostapetz A, Lanzetta M, Kapila H, Hakim N.	Chirurgie. 1999 Sep;124(4):358-65; discussion 365-7. French.	Chirurgie. 1999	PubMed	citation	PMID:10546388	pubmed	10546388	create date:1999/11/05 | first author:Dubernard JM
Cadaveric skin allograft-associated cytomegalovirus transmission in a mouse model of thermal injury.	/pubmed/10444362	Kobayashi H, Kobayashi M, McCauley RL, Herndon DN, Pollard RB, Suzuki F.	Clin Immunol. 1999 Aug;92(2):181-7.	Clin Immunol. 1999	PubMed	citation	PMID:10444362	pubmed	10444362	create date:1999/08/13 | first author:Kobayashi H
Acceptance of skin allografts in pigs by portal venous injection of donor bone marrow cells.	/pubmed/10400044	Morita H, Nakamura N, Sugiura K, Satoi S, Sakakura Y, Tu W, Yoshida K, Oda M, Inoue T, Inui H, Nagahama T, Kamiyama Y, Ikehara S.	Ann Surg. 1999 Jul;230(1):114-9.	Ann Surg. 1999	PubMed	citation	PMID:10400044 | PMCID:PMC1420852	pubmed	10400044	create date:1999/07/10 | first author:Morita H
Site-specific immunosuppression using a new formulation of topical cyclosporine A with polyethylene glycol-8 glyceryl caprylate/caprate.	/pubmed/10329107	Tran HS, Malli D, Chrzanowski FA, Puc MM, Matthews MS, Hewitt CW.	J Surg Res. 1999 May 15;83(2):136-40.	J Surg Res. 1999	PubMed	citation	PMID:10329107	pubmed	10329107	create date:1999/05/18 | first author:Tran HS
Propionibacterium as a cause of postneurosurgical infection in patients with dural allografts: report of three cases.	/pubmed/10232551	Jallo GI, Koslow M, Hanna BA, Carson LA.	Neurosurgery. 1999 May;44(5):1138-41.	Neurosurgery. 1999	PubMed	citation	PMID:10232551	pubmed	10232551	create date:1999/05/08 | first author:Jallo GI
Human hand allograft: report on first 6 months.	/pubmed/10218530	Dubernard JM, Owen E, Herzberg G, Lanzetta M, Martin X, Kapila H, Dawahra M, Hakim NS.	Lancet. 1999 Apr 17;353(9161):1315-20.	Lancet. 1999	PubMed	citation	PMID:10218530	pubmed	10218530	create date:1999/04/28 | first author:Dubernard JM
Temporal sequence of transcription of perforin, Fas ligand, and tumor necrosis factor-alpha genes in rejecting skin allografts.	/pubmed/10096521	Borson ND, Strausbauch MA, Kennedy RB, Oda RP, Landers JP, Wettstein PJ.	Transplantation. 1999 Mar 15;67(5):672-80.	Transplantation. 1999	PubMed	citation	PMID:10096521	pubmed	10096521	create date:1999/03/30 | first author:Borson ND
Cadaveric allograft as adjunct therapy for nonhealing ulcers.	/pubmed/10334695	Snyder RJ, Simonson DA.	J Foot Ankle Surg. 1999 Mar-Apr;38(2):93-101.	J Foot Ankle Surg. 1999	PubMed	citation	PMID:10334695	pubmed	10334695	create date:1999/05/20 | first author:Snyder RJ
Experience with banked skin in the Prague Burn Center.	/pubmed/10439519	Broz L, VogtovÃ¡ D, KÃ¶nigovÃ¡ R.	Acta Chir Plast. 1999;41(2):54-8.	Acta Chir Plast. 1999	PubMed	citation	PMID:10439519	pubmed	10439519	create date:1999/08/10 | first author:Broz L
The effector component of the cytotoxic T-lymphocyte response has a biphasic pattern after burn injury.	/pubmed/9878320	Hunt JP, Hunter CT, Brownstein MR, Giannopoulos A, Hultman CS, deSerres S, Bracey L, Frelinger J, Meyer AA.	J Surg Res. 1998 Dec;80(2):243-51.	J Surg Res. 1998	PubMed	citation	PMID:9878320	pubmed	9878320	create date:1999/01/08 | first author:Hunt JP
Augmentation of facial soft-tissue defects with Alloderm dermal graft.	/pubmed/9827953	Achauer BM, VanderKam VM, Celikoz B, Jacobson DG.	Ann Plast Surg. 1998 Nov;41(5):503-7.	Ann Plast Surg. 1998	PubMed	citation	PMID:9827953	pubmed	9827953	create date:1998/11/25 | first author:Achauer BM
Effects of combined radiation and thermal burn injury on the survival of skin allograft and immune function in rats.	/pubmed/11245052	Ran X, Yan Y, Cheng T, Lin Y, Wei S, Zheng H.	Chin Med J (Engl). 1998 Jul;111(7):634-7.	Chin Med J (Engl). 1998	PubMed	citation	PMID:11245052	pubmed	11245052	create date:2001/03/14 | first author:Ran X
Immunogenicity of cultured keratinocyte allografts deficient in major histocompatibility complex antigens.	/pubmed/9680007	Hultman CS, Hunt JP, Yamamoto H, Giannopoulos A, deSerres S, Frelinger JA, Meyer AA.	J Trauma. 1998 Jul;45(1):25-33; discussion 33-4.	J Trauma. 1998	PubMed	citation	PMID:9680007	pubmed	9680007	create date:1998/07/29 | first author:Hultman CS
[The skin allograft reduces the incidence of mammary cancer in Co60-irradiated female mice].	/pubmed/9773529	Clode WH, PatrÃ­cio MB, Ricardo JA.	Acta Med Port. 1998 Jun;11(6):521-7. Portuguese.	Acta Med Port. 1998	PubMed	citation	PMID:9773529	pubmed	9773529	create date:1998/10/17 | first author:Clode WH
Reconstitution of basement membrane after 'sandwich-technique' skin grafting for severe burns demonstrated by immunohistochemistry.	/pubmed/9622461	Horch RE, Corbei O, Formanek-Corbei B, Brand-Saberi B, Vanscheidt W, Stark GB.	J Burn Care Rehabil. 1998 May-Jun;19(3):189-202.	J Burn Care Rehabil. 1998	PubMed	citation	PMID:9622461	pubmed	9622461	create date:1998/06/11 | first author:Horch RE
Host priming, not target antigen type, decides rejection rate in mice primed with MHC II "knockout" cultured keratinocytes.	/pubmed/9695735	Hunt JP, Hunter CT, Brownstein M, Hultman CS, deSerres S, Bracey L, Frelinger J, Meyer AA.	J Surg Res. 1998 Apr;76(1):32-6.	J Surg Res. 1998	PubMed	citation	PMID:9695735	pubmed	9695735	create date:1998/08/08 | first author:Hunt JP
Skin banking in the UK: the need for proper organization.	/pubmed/9601585	Freedlander E, Boyce S, Ghosh M, Ralston DR, MacNeil S.	Burns. 1998 Feb;24(1):19-24.	Burns. 1998	PubMed	citation	PMID:9601585	pubmed	9601585	create date:1998/05/28 | first author:Freedlander E
Treatment of giant congenital nevi with cryopreserved allogeneic skin and fresh autologous cultured epithelium.	/pubmed/9374144	Kumagai N, Oshima H, Tanabe M, Ishida H.	Ann Plast Surg. 1997 Nov;39(5):483-8.	Ann Plast Surg. 1997	PubMed	citation	PMID:9374144	pubmed	9374144	create date:1997/11/28 | first author:Kumagai N
Cryopreserved cadaveric allografts for treatment of unexcised partial thickness flame burns: clinical experience with 12 patients.	/pubmed/9568334	Eldad A, Din A, Weinberg A, Neuman A, Lipton H, Ben-Bassat H, Chaouat M, Wexler MR.	Burns. 1997 Nov-Dec;23(7-8):608-14.	Burns. 1997	PubMed	citation	PMID:9568334	pubmed	9568334	create date:1998/05/06 | first author:Eldad A
p53 mutations implicate sunlight in post-transplant skin cancer irrespective of human papillomavirus status.	/pubmed/9349508	McGregor JM, Berkhout RJ, Rozycka M, ter Schegget J, Bouwes Bavinck JN, Brooks L, Crook T.	Oncogene. 1997 Oct 2;15(14):1737-40.	Oncogene. 1997	PubMed	citation	PMID:9349508	pubmed	9349508	create date:1998/02/12 | first author:McGregor JM
[Objectives, results and future prospects of burn treatment in 1997].	/pubmed/9528178	Carsin H, Ainaud P, Le Bever H, Rives JM, Le Coadou A, Stephanazzi J.	Bull Acad Natl Med. 1997 Oct;181(7):1307-19; discussion 1319-20. French.	Bull Acad Natl Med. 1997	PubMed	citation	PMID:9528178	pubmed	9528178	create date:1998/04/07 | first author:Carsin H
Improved survival of adults with extensive burns.	/pubmed/9261703	Fratianne RB, Brandt CP.	J Burn Care Rehabil. 1997 Jul-Aug;18(4):347-51.	J Burn Care Rehabil. 1997	PubMed	citation	PMID:9261703	pubmed	9261703	create date:1997/07/01 | first author:Fratianne RB
Allograft is superior to topical antimicrobial therapy in the treatment of partial-thickness scald burns in children.	/pubmed/9261701	Rose JK, Desai MH, Mlakar JM, Herndon DN.	J Burn Care Rehabil. 1997 Jul-Aug;18(4):338-41. No abstract available.	J Burn Care Rehabil. 1997	PubMed	citation	PMID:9261701	pubmed	9261701	create date:1997/07/01 | first author:Rose JK
The enhancement of wound healing with human skin allograft.	/pubmed/9194889	Spence RJ, Wong L.	Surg Clin North Am. 1997 Jun;77(3):731-45.	Surg Clin North Am. 1997	PubMed	citation	PMID:9194889	pubmed	9194889	create date:1997/06/01 | first author:Spence RJ
Immunogenicity of glycerol-preserved human cadaver skin in vitro.	/pubmed/9169946	Richters CD, Hoekstra MJ, van Baare J, du Pont JS, Kamperdijk EW.	J Burn Care Rehabil. 1997 May-Jun;18(3):228-33.	J Burn Care Rehabil. 1997	PubMed	citation	PMID:9169946	pubmed	9169946	create date:1997/05/01 | first author:Richters CD
[Manufacture and application of a new composite allograft].	/pubmed/9867968	Wang X, Wang J, Wu J.	Zhongguo Xiu Fu Chong Jian Wai Ke Za Zhi. 1997 Mar;11(2):100-2. Chinese.	Zhongguo Xiu Fu Chong Jian Wai Ke Za Zhi. 1997	PubMed	citation	PMID:9867968	pubmed	9867968	create date:1997/03/01 | first author:Wang X
Pilot study using high-frequency diagnostic ultrasound to assess surgical wounds in renal transplant patients.	/pubmed/27333176	Calvin M, Modarai B, Young SR, Koffman G, Dyson M.	Skin Res Technol. 1997 Feb;3(1):60-5. doi: 10.1111/j.1600-0846.1997.tb00162.x.	Skin Res Technol. 1997	PubMed	citation	PMID:27333176	pubmed	27333176	create date:1997/02/01 | first author:Calvin M
Bacteriostatic and biological stimulation effect of Mepitel on experimental burns on the skin of rats.	/pubmed/9439012	Troshev K, Kolev Z, Zlateva A, Shishkov S, Pashaliev N, Raycheva-Mutafova E.	Acta Chir Plast. 1997;39(3):97-102.	Acta Chir Plast. 1997	PubMed	citation	PMID:9439012	pubmed	9439012	create date:1997/01/01 | first author:Troshev K
[Complex injuries of the dorsum of the hand. Therapeutic reflections apropos of 2 cases].	/pubmed/9501556	Tropet Y, Garbuio P, GÃ©rard F, Vichard P.	Chirurgie. 1997;122(4):285-90; discussion 290-1. French.	Chirurgie. 1997	PubMed	citation	PMID:9501556	pubmed	9501556	create date:1997/01/01 | first author:Tropet Y
Contamination of bone allografts: analysis of incidence and predisposing factors.	/pubmed/9020466	Deijkers RL, Bloem RM, Petit PL, Brand R, Vehmeyer SB, Veen MR.	J Bone Joint Surg Br. 1997 Jan;79(1):161-6.	J Bone Joint Surg Br. 1997	PubMed	citation	PMID:9020466	pubmed	9020466	create date:1997/01/01 | first author:Deijkers RL
Disease transmission by means of allograft.	/pubmed/9063800	Kealey GP.	J Burn Care Rehabil. 1997 Jan-Feb;18(1 Pt 2):S10-1. No abstract available.	J Burn Care Rehabil. 1997	PubMed	citation	PMID:9063800	pubmed	9063800	create date:1997/01/01 | first author:Kealey GP
The Euro Skin Bank: development and application of glycerol-preserved allografts.	/pubmed/9063799	Mackie DP.	J Burn Care Rehabil. 1997 Jan-Feb;18(1 Pt 2):S7-9. No abstract available.	J Burn Care Rehabil. 1997	PubMed	citation	PMID:9063799	pubmed	9063799	create date:1997/01/01 | first author:Mackie DP
Perspectives in the use of allograft.	/pubmed/9063798	Herndon DN.	J Burn Care Rehabil. 1997 Jan-Feb;18(1 Pt 2):S6. No abstract available.	J Burn Care Rehabil. 1997	PubMed	citation	PMID:9063798	pubmed	9063798	create date:1997/01/01 | first author:Herndon DN
A multicenter clinical trial of a biosynthetic skin replacement, Dermagraft-TC, compared with cryopreserved human cadaver skin for temporary coverage of excised burn wounds.	/pubmed/9063788	Purdue GF, Hunt JL, Still JM Jr, Law EJ, Herndon DN, Goldfarb IW, Schiller WR, Hansbrough JF, Hickerson WL, Himel HN, Kealey GP, Twomey J, Missavage AE, Solem LD, Davis M, Totoritis M, Gentzkow GD.	J Burn Care Rehabil. 1997 Jan-Feb;18(1 Pt 1):52-7.	J Burn Care Rehabil. 1997	PubMed	citation	PMID:9063788	pubmed	9063788	create date:1997/01/01 | first author:Purdue GF
Clinical trials of a biosynthetic temporary skin replacement, Dermagraft-Transitional Covering, compared with cryopreserved human cadaver skin for temporary coverage of excised burn wounds.	/pubmed/9063787	Hansbrough JF, Mozingo DW, Kealey GP, Davis M, Gidner A, Gentzkow GD.	J Burn Care Rehabil. 1997 Jan-Feb;18(1 Pt 1):43-51.	J Burn Care Rehabil. 1997	PubMed	citation	PMID:9063787	pubmed	9063787	create date:1997/01/01 | first author:Hansbrough JF
Burns to the genitals and the perineum in children.	/pubmed/9014724	Michielsen D, Van Hee R, Neetens C, Lafaire C, Peeters R.	Br J Urol. 1996 Dec;78(6):940-1.	Br J Urol. 1996	PubMed	citation	PMID:9014724	pubmed	9014724	create date:1996/12/01 | first author:Michielsen D
Growth peptide release from biologic dressings: a comparison.	/pubmed/8951539	Rennekampff HO, Kiessig V, Loomis W, Hansbrough JF.	J Burn Care Rehabil. 1996 Nov-Dec;17(6 Pt 1):522-7.	J Burn Care Rehabil. 1996	PubMed	citation	PMID:8951539	pubmed	8951539	create date:1996/11/01 | first author:Rennekampff HO
A new experimental model for simultaneous evaluation of aortic and pulmonary allograft performance in a composite graft.	/pubmed/8981222	Shimokawa S, Matsumoto H, Ogata S, Komokata T, Nishida S, Ushijima T, Saigenji H, Moriyama Y, Taira A.	J Invest Surg. 1996 Nov-Dec;9(6):487-93.	J Invest Surg. 1996	PubMed	citation	PMID:8981222	pubmed	8981222	create date:1996/11/01 | first author:Shimokawa S
Combined use of allograft and autograft epidermal cultures in therapy of burns.	/pubmed/8911462	NuÃ±ez-GutiÃ©rrez H, Castro-MuÃ±ozledo F, Kuri-Harcuch W.	Plast Reconstr Surg. 1996 Nov;98(6):929-39; discussion 940-1.	Plast Reconstr Surg. 1996	PubMed	citation	PMID:8911462	pubmed	8911462	create date:1996/11/01 | first author:NuÃ±ez-GutiÃ©rrez H
Skin grafts as pharmacological agents: pre-wounding of the donor site.	/pubmed/8881677	Kirsner RS, Falanga V, Kerdel FA, Katz MH, Eaglstein WH.	Br J Dermatol. 1996 Aug;135(2):292-6.	Br J Dermatol. 1996	PubMed	citation	PMID:8881677	pubmed	8881677	create date:1996/08/01 | first author:Kirsner RS
Prolongation of survival of alloskin grafts with no concurrent general suppression of the burned patient's immune system: a preliminary clinical investigation.	/pubmed/8840033	Wu J, Barisoni D, Armato U.	Burns. 1996 Aug;22(5):353-8.	Burns. 1996	PubMed	citation	PMID:8840033	pubmed	8840033	create date:1996/08/01 | first author:Wu J
Controlled clinical study of skin donor sites and deep partial-thickness burns treated with cultured epidermal allografts.	/pubmed/8764716	Rivas-Torres MT, Amato D, ArÃ¡mbula-Alvarez H, Kuri-Harcuch W.	Plast Reconstr Surg. 1996 Aug;98(2):279-87.	Plast Reconstr Surg. 1996	PubMed	citation	PMID:8764716	pubmed	8764716	create date:1996/08/01 | first author:Rivas-Torres MT
Contamination risks from a high-speed bone burr.	/pubmed/8855464	Schultz RB, Probe RA, Holmes GP.	Spine (Phila Pa 1976). 1996 Aug 1;21(15):1796-7.	Spine (Phila Pa 1976). 1996	PubMed	citation	PMID:8855464	pubmed	8855464	create date:1996/08/01 | first author:Schultz RB
Allogeneic fibroblasts used to grow cultured epidermal autografts persist in vivo and sensitize the graft recipient for accelerated second-set rejection.	/pubmed/8676424	Hultman CS, Brinson GM, Siltharm S, deSerres S, Cairns BA, Peterson HD, Meyer AA.	J Trauma. 1996 Jul;41(1):51-8; discussion 58-60.	J Trauma. 1996	PubMed	citation	PMID:8676424	pubmed	8676424	create date:1996/07/01 | first author:Hultman CS
Histological characteristics of the healing process of frozen skin allograft used in the treatment of burns.	/pubmed/8726259	Omi T, Kawanami O, Matsuda K, Tsujii A, Kawai M, Henmi H, Ferrans VJ.	Burns. 1996 May;22(3):206-11.	Burns. 1996	PubMed	citation	PMID:8726259	pubmed	8726259	create date:1996/05/01 | first author:Omi T
Transplantation of cryopreserved cultured epidermal allografts.	/pubmed/8614073	Madden MR, LaBruna AA, Hajjar DP, Staiano-Coico L.	J Trauma. 1996 May;40(5):743-50.	J Trauma. 1996	PubMed	citation	PMID:8614073	pubmed	8614073	create date:1996/05/01 | first author:Madden MR
Treatment of a severe alkali burn.	/pubmed/8634123	Erdmann D, Hussmann J, Kucan JO.	Burns. 1996 Mar;22(2):141-6.	Burns. 1996	PubMed	citation	PMID:8634123	pubmed	8634123	create date:1996/03/01 | first author:Erdmann D
Cadaver skin allograft and the transmission of human cytomegalovirus in burn patients: benefits clearly outweigh risks.	/pubmed/8603248	Herndon DN, Rose JK.	J Am Coll Surg. 1996 Mar;182(3):263-4. No abstract available.	J Am Coll Surg. 1996	PubMed	citation	PMID:8603248	pubmed	8603248	create date:1996/03/01 | first author:Herndon DN
Cadaver skin allografts and transmission of human cytomegalovirus to burn patients.	/pubmed/8603237	Kealey GP, Aguiar J, Lewis RW 2nd, Rosenquist MD, Strauss RG, Bale JF Jr.	J Am Coll Surg. 1996 Mar;182(3):201-5.	J Am Coll Surg. 1996	PubMed	citation	PMID:8603237	pubmed	8603237	create date:1996/03/01 | first author:Kealey GP
[Importance of bone grafting in open tibial fractures (Gustilo III)].	/pubmed/24193556	Delplace J, Beya R, Germonville T, Vasse B, Rivet D, LecÃ¨stre P.	Eur J Orthop Surg Traumatol. 1996 Feb;6(1):19-20. doi: 10.1007/BF02718688. French.	Eur J Orthop Surg Traumatol. 1996	PubMed	citation	PMID:24193556	pubmed	24193556	create date:1996/02/01 | first author:Delplace J
Experience with the modified Meek technique.	/pubmed/9037792	Raff T, Hartmann B, Wagner H, Germann G.	Acta Chir Plast. 1996;38(4):142-6.	Acta Chir Plast. 1996	PubMed	citation	PMID:9037792	pubmed	9037792	create date:1996/01/01 | first author:Raff T
Epidermal differentiation and dermal changes in healing following treatment of surgical wounds with sheets of cultured allogeneic keratinocytes.	/pubmed/8567992	Myers SR, Navsaria HA, Brain AN, Purkis PE, Leigh IM.	J Clin Pathol. 1995 Dec;48(12):1087-92.	J Clin Pathol. 1995	PubMed	citation	PMID:8567992 | PMCID:PMC503032	pubmed	8567992	create date:1995/12/01 | first author:Myers SR
Anterior cruciate ligament reconstruction as an outpatient procedure.	/pubmed/8600746	Tierney GS, Wright RW, Smith JP, Fischer DA.	Am J Sports Med. 1995 Nov-Dec;23(6):755-6.	Am J Sports Med. 1995	PubMed	citation	PMID:8600746	pubmed	8600746	create date:1995/11/01 | first author:Tierney GS
Effects of early and delayed wound excision on pulmonary leukosequestration and neutrophil respiratory burst activity in burned mice.	/pubmed/7482277	Rennekampff OH, Hansbrough JF, Tenenhaus M, Kiessig V, Yi ES.	Surgery. 1995 Nov;118(5):884-92.	Surgery. 1995	PubMed	citation	PMID:7482277	pubmed	7482277	create date:1995/11/01 | first author:Rennekampff OH
Reconstruction of a complex defect of the dorsum of the hand.	/pubmed/8543861	Tropet Y, Brientini JM, Garbuio P, Ridoux PE, Vichard P.	J Hand Surg Br. 1995 Oct;20(5):591-5.	J Hand Surg Br. 1995	PubMed	citation	PMID:8543861	pubmed	8543861	create date:1995/10/01 | first author:Tropet Y
Burn injury impairs second-set rejection and CTL reactivity in mice primed by cultured keratinocyte allografts.	/pubmed/7570955	Hultman CS, Cairns BA, deSerres S, Frelinger JA, Meyer AA.	Transplantation. 1995 Sep 27;60(6):584-9.	Transplantation. 1995	PubMed	citation	PMID:7570955	pubmed	7570955	create date:1995/09/27 | first author:Hultman CS
The relationship between interferon-gamma and keratinocyte alloantigen expression after burn injury.	/pubmed/7677467	Hultman CS, Napolitano LM, Cairns BA, Brady LA, Campbell C, deSerres S, Meyer AA.	Ann Surg. 1995 Sep;222(3):384-9; discussion 392-3.	Ann Surg. 1995	PubMed	citation	PMID:7677467 | PMCID:PMC1234823	pubmed	7677467	create date:1995/09/01 | first author:Hultman CS
An alternative method of skin grafting: the scalp microdermis graft.	/pubmed/7546262	Lin TW.	Burns. 1995 Aug;21(5):374-8.	Burns. 1995	PubMed	citation	PMID:7546262	pubmed	7546262	create date:1995/08/01 | first author:Lin TW
Enhanced survival of autoepidermal-allodermal composite grafts in allosensitized animals by use of silver-nylon dressings and direct current.	/pubmed/7674396	Chu CS, McManus AT, Matylevich NP, Mason AD Jr, Pruitt BA Jr.	J Trauma. 1995 Aug;39(2):273-7; discussion 277-8.	J Trauma. 1995	PubMed	citation	PMID:7674396	pubmed	7674396	create date:1995/08/01 | first author:Chu CS
Early, complete burn wound excision partially restores cytotoxic T lymphocyte function.	/pubmed/7638760	Hultman CS, Cairns BA, deSerres S, Frelinger JA, Meyer AA.	Surgery. 1995 Aug;118(2):421-9; discussion 429-30.	Surgery. 1995	PubMed	citation	PMID:7638760	pubmed	7638760	create date:1995/08/01 | first author:Hultman CS
The use of cryopreserved human skin allografts in wound healing following Mohs surgery.	/pubmed/7606373	Kolenik SA 3rd, Leffell DJ.	Dermatol Surg. 1995 Jul;21(7):615-20.	Dermatol Surg. 1995	PubMed	citation	PMID:7606373	pubmed	7606373	create date:1995/07/01 | first author:Kolenik SA 3rd
[Identifying the existence of cultured human epidermal allografts with PCR techniques].	/pubmed/8565722	Zhao Y, Wang X, Lu S.	Zhonghua Wai Ke Za Zhi. 1995 Jul;33(7):387-9. Chinese.	Zhonghua Wai Ke Za Zhi. 1995	PubMed	citation	PMID:8565722	pubmed	8565722	create date:1995/07/01 | first author:Zhao Y
The many uses of allograft skin.	/pubmed/7598782	Wong L.	Ostomy Wound Manage. 1995 May;41(4):36-8, 40-2. Erratum in: Ostomy Wound Manage 1995 Jun;41(5):60.	Ostomy Wound Manage. 1995	PubMed	citation	PMID:7598782	pubmed	7598782	create date:1995/05/01 | first author:Wong L
[Use of keratinocyte cultures in treatment of severe burns--experiences up to now, outlook for further subsequent developments].	/pubmed/7761871	Henckel von Donnersmarck G, MÃ¼hlbauer W, HÃ¶fter E, Hartinger A.	Unfallchirurg. 1995 Apr;98(4):229-32. German.	Unfallchirurg. 1995	PubMed	citation	PMID:7761871	pubmed	7761871	create date:1995/04/01 | first author:Henckel von Donnersmarck G
Cultured epidermal allografts for the treatment of deep dermal burns.	/pubmed/7653171	Brychta P, SuchÃ¡nek I, RÃ­hovÃ¡ H, Adler J, KomÃ¡rkovÃ¡ J.	Acta Chir Plast. 1995;37(1):20-4.	Acta Chir Plast. 1995	PubMed	citation	PMID:7653171	pubmed	7653171	create date:1995/01/01 | first author:Brychta P
The effect of bromocryptine-induced hypoprolactinemia on xenogeneic and allogeneic skin graft survival in a mouse model.	/pubmed/7995809	Compton CC, Rizk I, Regauer S, Burd E, Holaday J, Kenner J.	J Burn Care Rehabil. 1994 Sep-Oct;15(5):393-400.	J Burn Care Rehabil. 1994	PubMed	citation	PMID:7995809	pubmed	7995809	create date:1994/09/01 | first author:Compton CC
Cyclosporin A treatment failed to extend skin allograft survival in two burn patients.	/pubmed/8054144	Eldad A, Benmeir P, Weinberg A, Neuman A, Chaouat M, Ben-Bassat H, Wexler MR.	Burns. 1994 Jun;20(3):262-4.	Burns. 1994	PubMed	citation	PMID:8054144	pubmed	8054144	create date:1994/06/01 | first author:Eldad A
Development of a temporary living skin replacement composed of human neonatal fibroblasts cultured in Biobrane, a synthetic dressing material.	/pubmed/8178264	Hansbrough JF, Morgan J, Greenleaf G, Underwood J.	Surgery. 1994 May;115(5):633-44.	Surgery. 1994	PubMed	citation	PMID:8178264	pubmed	8178264	create date:1994/05/01 | first author:Hansbrough JF
Indefinite survival of human skin allografts in patients with long-term immunosuppression.	/pubmed/8210162	Wendt JR, Ulich TR, Ruzics EP, Hostetler JR.	Ann Plast Surg. 1994 Apr;32(4):411-7.	Ann Plast Surg. 1994	PubMed	citation	PMID:8210162	pubmed	8210162	create date:1994/04/01 | first author:Wendt JR
Prevention of ongoing lipid peroxidation by wound excision and superoxide dismutase treatment in the burned rat.	/pubmed/8161383	Saitoh D, Okada Y, Ookawara T, Yamashita H, Takahara T, Ishihara S, Ohno H, Mimura K.	Am J Emerg Med. 1994 Mar;12(2):142-6.	Am J Emerg Med. 1994	PubMed	citation	PMID:8161383	pubmed	8161383	create date:1994/03/01 | first author:Saitoh D
Cultured autologous keratinocytes in fibrin glue suspension, exclusively and combined with STS-allograft (preliminary clinical and histological report of a new technique).	/pubmed/8148071	Kaiser HW, Stark GB, Kopp J, Balcerkiewicz A, Spilker G, Kreysel HW.	Burns. 1994 Feb;20(1):23-9.	Burns. 1994	PubMed	citation	PMID:8148071	pubmed	8148071	create date:1994/02/01 | first author:Kaiser HW
Use of glycerolized human allografts as temporary (and permanent) cover in adults and children.	/pubmed/8198747	Hussmann J, Russell RC, Kucan JO, Hebebrand D, Bradley T, Steinau HU.	Burns. 1994;20 Suppl 1:S61-5; discussion S65-6.	Burns. 1994	PubMed	citation	PMID:8198747	pubmed	8198747	create date:1994/01/01 | first author:Hussmann J
Expansion techniques for skin grafts: comparison between mesh and Meek island (sandwich-) grafts.	/pubmed/8198741	Kreis RW, Mackie DP, Hermans RR, Vloemans AR.	Burns. 1994;20 Suppl 1:S39-42.	Burns. 1994	PubMed	citation	PMID:8198741	pubmed	8198741	create date:1994/01/01 | first author:Kreis RW
Cologne Burn Centre experiences with glycerol-preserved allogeneic skin: Part I: Clinical experiences and histological findings (overgraft and sandwich technique).	/pubmed/8198737	Horch R, Stark GB, Kopp J, Spilker G.	Burns. 1994;20 Suppl 1:S23-6.	Burns. 1994	PubMed	citation	PMID:8198737	pubmed	8198737	create date:1994/01/01 | first author:Horch R
Long-term results of treatment of scalds in children with glycerol-preserved allografts.	/pubmed/8198734	Brans TA, Hoekstra MJ, Vloemans AF, Kreis RW.	Burns. 1994;20 Suppl 1:S10-3.	Burns. 1994	PubMed	citation	PMID:8198734	pubmed	8198734	create date:1994/01/01 | first author:Brans TA
Treatment of epidermolysis bullosa with human cultured epidermal allografts.	/pubmed/7841564	Roseeuw D, De Raeve L, Dangoisse C, Ramet J.	Dermatology. 1994;189 Suppl 2:68-70.	Dermatology. 1994	PubMed	citation	PMID:7841564	pubmed	7841564	create date:1994/01/01 | first author:Roseeuw D
Randomized trial comparing cryopreserved cultured epidermal allografts with hydrocolloid dressings in healing chronic venous ulcers.	/pubmed/8245265	Teepe RG, Roseeuw DI, Hermans J, Koebrugge EJ, Altena T, de Coninck A, Ponec M, Vermeer BJ.	J Am Acad Dermatol. 1993 Dec;29(6):982-8.	J Am Acad Dermatol. 1993	PubMed	citation	PMID:8245265	pubmed	8245265	create date:1993/12/01 | first author:Teepe RG
Randomized trial comparing cryopreserved cultured epidermal allografts with tulle-gras in the treatment of split-thickness skin graft donor sites.	/pubmed/8263981	Teepe RG, Koch R, Haeseker B.	J Trauma. 1993 Dec;35(6):850-4.	J Trauma. 1993	PubMed	citation	PMID:8263981	pubmed	8263981	create date:1993/12/01 | first author:Teepe RG
Acceleration of skin regeneration from cultured epithelial autografts by transplantation to homograft dermis.	/pubmed/8300700	Compton CC, Hickerson W, Nadire K, Press W.	J Burn Care Rehabil. 1993 Nov-Dec;14(6):653-62.	J Burn Care Rehabil. 1993	PubMed	citation	PMID:8300700	pubmed	8300700	create date:1993/11/01 | first author:Compton CC
[Reconstruction of the cruciate ligaments with allogeneic transplants. Techniques, results and perspectives].	/pubmed/8309698	Marks PH, Cameron M, Fu FH.	Orthopade. 1993 Nov;22(6):386-91. German.	Orthopade. 1993	PubMed	citation	PMID:8309698	pubmed	8309698	create date:1993/11/01 | first author:Marks PH
The effects of variation of cryopreservation protocols on the immunogenicity of allogeneic skin grafts.	/pubmed/8252912	Ingham E, Matthews JB, Kearney JN, Gowland G.	Cryobiology. 1993 Oct;30(5):443-58.	Cryobiology. 1993	PubMed	citation	PMID:8252912	pubmed	8252912	create date:1993/10/01 | first author:Ingham E
Effects of fluid resuscitation, burn eschar excision, and blockade of afferent pain responses on bacterial translocation and acid-base balance after murine burn injury.	/pubmed/8245103	Zapata-Sirvent RL, Hansbrough JF, Greenleaf GE, Steinsapir ES, Hashim E.	J Burn Care Rehabil. 1993 Sep-Oct;14(5):495-502.	J Burn Care Rehabil. 1993	PubMed	citation	PMID:8245103	pubmed	8245103	create date:1993/09/01 | first author:Zapata-Sirvent RL
A randomized single-blind controlled study of cultured epidermal allografts in the treatment of split-thickness skin graft donor sites.	/pubmed/8323310	Phillips TJ, Provan A, Colbert D, Easley KW.	Arch Dermatol. 1993 Jul;129(7):879-82.	Arch Dermatol. 1993	PubMed	citation	PMID:8323310	pubmed	8323310	create date:1993/07/01 | first author:Phillips TJ
The use of FK506 and skin allografting for the treatment of severe burns in an animal model.	/pubmed/7690295	Cetinkale O, Cizmeci O, Ayan F, Senyuva C, Pusane A.	Br J Plast Surg. 1993 Jul;46(5):410-5.	Br J Plast Surg. 1993	PubMed	citation	PMID:7690295	pubmed	7690295	create date:1993/07/01 | first author:Cetinkale O
An alternative treatment of massive burns: skin allografts and cyclosporin immunosuppression without severe additional depression of cell-mediated immunity in an animal model.	/pubmed/8507366	Cetinkale O, Senyuva C, Ayan F, Cokneseli B, Pusane A.	Burns. 1993 Jun;19(3):215-9.	Burns. 1993	PubMed	citation	PMID:8507366	pubmed	8507366	create date:1993/06/01 | first author:Cetinkale O
Use of cultured human epidermal allografts for the treatment of extensive partial thickness scald burn in children.	/pubmed/7940610	Soeda J, Inokuchi S, Ueno S, Yokoyama S, Kidokoro M, Nakamura Y, Katoh S, Sawada Y, Osada M, Mitomi T.	Tokai J Exp Clin Med. 1993 Jun;18(1-2):65-70.	Tokai J Exp Clin Med. 1993	PubMed	citation	PMID:7940610	pubmed	7940610	create date:1993/06/01 | first author:Soeda J
A study of simplified porcine skin preservation.	/pubmed/8512290	Visuthikosol V, Punyahotra N, Navykarn T, Kruavit A, Boonpucknavig V.	Ann Plast Surg. 1993 Apr;30(4):341-4.	Ann Plast Surg. 1993	PubMed	citation	PMID:8512290	pubmed	8512290	create date:1993/04/01 | first author:Visuthikosol V
Variable rejection patterns of cultured keratinocyte allografts in the rabbit.	/pubmed/8490703	Breidahl AF, Judson RT, Dumble LJ, Clunie GJ.	Br J Plast Surg. 1993 Apr;46(3):235-9.	Br J Plast Surg. 1993	PubMed	citation	PMID:8490703	pubmed	8490703	create date:1993/04/01 | first author:Breidahl AF
Widely expanded postage stamp skin grafts using a modified Meek technique in combination with an allograft overlay.	/pubmed/8471149	Kreis RW, Mackie DP, Vloemans AW, Hermans RP, Hoekstra MJ.	Burns. 1993 Apr;19(2):142-5.	Burns. 1993	PubMed	citation	PMID:8471149	pubmed	8471149	create date:1993/04/01 | first author:Kreis RW
Allograft skin as an adjunct in the repair of radiation-compromised wound.	/pubmed/8447665	Fosko SW, Cuono CB, Leffell DJ.	Arch Dermatol. 1993 Mar;129(3):293-5. No abstract available.	Arch Dermatol. 1993	PubMed	citation	PMID:8447665	pubmed	8447665	create date:1993/03/01 | first author:Fosko SW
Keratinocyte allografts accelerate healing of split-thickness donor sites: applications for improved treatment of burns.	/pubmed/8501101	Fratianne R, Papay F, Housini I, Lang C, Schafer IA.	J Burn Care Rehabil. 1993 Mar-Apr;14(2 Pt 1):148-54.	J Burn Care Rehabil. 1993	PubMed	citation	PMID:8501101	pubmed	8501101	create date:1993/03/01 | first author:Fratianne R
Prolonged allograft survival in a patient with extensive burns using cyclosporin.	/pubmed/8435121	MindikoÄŸlu AN, Cetinkale O.	Burns. 1993 Feb;19(1):70-2.	Burns. 1993	PubMed	citation	PMID:8435121	pubmed	8435121	create date:1993/02/01 | first author:MindikoÄŸlu AN
[The effect of temporary skin substitutes on the area around the wound following an experimental thermal burn of the skin].	/pubmed/8041094	Troshev K, Markov D.	Khirurgiia (Sofiia). 1993;46(4):40-2. Bulgarian.	Khirurgiia (Sofiia). 1993	PubMed	citation	PMID:8041094	pubmed	8041094	create date:1993/01/01 | first author:Troshev K
[Observation of expression of ABH blood group antigens in cultured epidermis and its allograft].	/pubmed/8330242	Zhao YB.	Zhonghua Zheng Xing Shao Shang Wai Ke Za Zhi. 1993 Jan;9(1):34-6, 78. Chinese.	Zhonghua Zheng Xing Shao Shang Wai Ke Za Zhi. 1993	PubMed	citation	PMID:8330242	pubmed	8330242	create date:1993/01/01 | first author:Zhao YB
[Skin graft protection by treatment of recipients with ultraviolet irradiated fragments of the donor spleen].	/pubmed/1292532	Aznar Aznar A, Moratinos Palomero P, Muro GarcÃ­a R, Llanes MenÃ©ndez F, LÃ³pez Alonso A.	Cir Pediatr. 1992 Oct;5(4):203-8. Spanish.	Cir Pediatr. 1992	PubMed	citation	PMID:1292532	pubmed	1292532	create date:1992/10/01 | first author:Aznar Aznar A
Microskin autograft with pigskin xenograft overlay: a preliminary report of studies on patients.	/pubmed/1418509	Lin SD, Lai CS, Chou CK, Tsai CW, Wu KF, Chang CW.	Burns. 1992 Aug;18(4):321-5.	Burns. 1992	PubMed	citation	PMID:1418509	pubmed	1418509	create date:1992/08/01 | first author:Lin SD
Ontogenesis of the basement membrane zone after grafting cultured human epithelium: a morphologic and immunoelectron microscopic study.	/pubmed/1607680	Mommaas AM, Teepe RG, Leigh IM, Mulder AA, Koebrugge EJ, Vermeer BJ.	J Invest Dermatol. 1992 Jul;99(1):71-7.	J Invest Dermatol. 1992	PubMed	citation	PMID:1607680	pubmed	1607680	create date:1992/07/01 | first author:Mommaas AM
[Skin allografts from cadavers].	/pubmed/1641553	Lemos GarcÃ­a C.	Rev Enferm. 1992 Jun;15(166):73-5. Spanish. No abstract available.	Rev Enferm. 1992	PubMed	citation	PMID:1641553	pubmed	1641553	create date:1992/06/01 | first author:Lemos GarcÃ­a C
[Culture of skin grafts in vitro].	/pubmed/1638594	KumicÃ¡kovÃ¡ E, KumicÃ¡k J.	Cas Lek Cesk. 1992 May 25;131(10):301-3. Slovak.	Cas Lek Cesk. 1992	PubMed	citation	PMID:1638594	pubmed	1638594	create date:1992/05/25 | first author:KumicÃ¡kovÃ¡ E
Treatment of leg ulcers with cryopreserved allogeneic cultured epithelium. A multicenter study.	/pubmed/1575526	De Luca M, Albanese E, Cancedda R, Viacava A, Faggioni A, Zambruno G, Giannetti A.	Arch Dermatol. 1992 May;128(5):633-8.	Arch Dermatol. 1992	PubMed	citation	PMID:1575526	pubmed	1575526	create date:1992/05/01 | first author:De Luca M
Clinical observations and methods for identifying the existence of cultured epidermal allografts.	/pubmed/1558673	Zhao YB, Zhao XF, Li A, Lu SZ, Wang X, Huang SZ, Zhuo XT.	Burns. 1992 Feb;18(1):4-8.	Burns. 1992	PubMed	citation	PMID:1558673	pubmed	1558673	create date:1992/02/01 | first author:Zhao YB
Cytomegalovirus infection in a cyclosporine-treated burn patient: case report.	/pubmed/1311042	Bale JF Jr, Kealey GP, Ebelhack CL, Platz CE, Goeken JA.	J Trauma. 1992 Feb;32(2):263-7.	J Trauma. 1992	PubMed	citation	PMID:1311042	pubmed	1311042	create date:1992/02/11 | first author:Bale JF Jr
[Primary observation of prolonged survival of cultured epidermal allografts].	/pubmed/1395963	Zhao YB.	Zhonghua Wai Ke Za Zhi. 1992 Feb;30(2):104-6, 125-6. Chinese.	Zhonghua Wai Ke Za Zhi. 1992	PubMed	citation	PMID:1395963	pubmed	1395963	create date:1992/02/01 | first author:Zhao YB
Skin cancer after renal transplantation: the causal role of azathioprine.	/pubmed/1350395	Taylor AE, Shuster S.	Acta Derm Venereol. 1992;72(2):115-9.	Acta Derm Venereol. 1992	PubMed	citation	PMID:1350395	pubmed	1350395	create date:1992/01/01 | first author:Taylor AE
Historical appraisal of the use of skin allografts in the treatment of extensive full skin thickness burns at the Red Cross Hospital Burns Centre, Beverwijk, The Netherlands.	/pubmed/1418518	Kreis RW, Hoekstra MJ, Mackie DP, Vloemans AF, Hermans RP.	Burns. 1992;18 Suppl 2:S19-22. No abstract available.	Burns. 1992	PubMed	citation	PMID:1418518	pubmed	1418518	create date:1992/01/01 | first author:Kreis RW
Cultured epidermal autograft and the treatment of the massive burn injury.	/pubmed/1572846	Haith LR Jr, Patton ML, Goldman WT.	J Burn Care Rehabil. 1992 Jan-Feb;13(1):142-6.	J Burn Care Rehabil. 1992	PubMed	citation	PMID:1572846	pubmed	1572846	create date:1992/01/11 | first author:Haith LR Jr
Wound bed preparation: approaches to replacement of dermis.	/pubmed/1572847	Nave M.	J Burn Care Rehabil. 1992 Jan-Feb;13(1):147-53.	J Burn Care Rehabil. 1992	PubMed	citation	PMID:1572847	pubmed	1572847	create date:1992/01/01 | first author:Nave M
A nonuser's questions about cultured epidermal autograft.	/pubmed/1572842	Heimbach DM.	J Burn Care Rehabil. 1992 Jan-Feb;13(1):127-9.	J Burn Care Rehabil. 1992	PubMed	citation	PMID:1572842	pubmed	1572842	create date:1992/01/01 | first author:Heimbach DM
Microskin grafting of rabbits with pigskin xenograft overlay.	/pubmed/1793496	Lin SD, Chou CK, Lai CS, Yang CC.	Burns. 1991 Dec;17(6):473-7.	Burns. 1991	PubMed	citation	PMID:1793496	pubmed	1793496	create date:1991/12/01 | first author:Lin SD
[Treatment of infected pseudarthroses of the tibia complicated by defects of soft tissues].	/pubmed/1803125	Petrov NV, Urazgil'deev ZI, Lialin VA, Roskidailo AS.	Khirurgiia (Mosk). 1991 Dec;(12):62-6. Russian.	Khirurgiia (Mosk). 1991	PubMed	citation	PMID:1803125	pubmed	1803125	create date:1991/12/01 | first author:Petrov NV
The use of intermingled autograft and parental allograft skin in the treatment of major burns in children.	/pubmed/1773225	Phipps AR, Clarke JA.	Br J Plast Surg. 1991 Nov-Dec;44(8):608-11.	Br J Plast Surg. 1991	PubMed	citation	PMID:1773225	pubmed	1773225	create date:1991/11/01 | first author:Phipps AR
Cultured epithelial autografts: three years of clinical experience with eighteen patients.	/pubmed/1779007	Clugston PA, Snelling CF, Macdonald IB, Maledy HL, Boyle JC, Germann E, Courtemanche AD, Wirtz P, Fitzpatrick DJ, Kester DA, et al.	J Burn Care Rehabil. 1991 Nov-Dec;12(6):533-9.	J Burn Care Rehabil. 1991	PubMed	citation	PMID:1779007	pubmed	1779007	create date:1991/11/01 | first author:Clugston PA
Transplantation of an osteoarthrotendinous allograft with autogenous soft-tissue coverage for thumb reconstruction.	/pubmed/1896546	Wendt JR.	Plast Reconstr Surg. 1991 Oct;88(4):713-7.	Plast Reconstr Surg. 1991	PubMed	citation	PMID:1896546	pubmed	1896546	create date:1991/10/01 | first author:Wendt JR
Relation between skin cancer and HLA antigens in renal-transplant recipients.	/pubmed/1875968	Bouwes Bavinck JN, Vermeer BJ, van der Woude FJ, Vandenbroucke JP, Schreuder GM, Thorogood J, Persijn GG, Claas FH.	N Engl J Med. 1991 Sep 19;325(12):843-8.	N Engl J Med. 1991	PubMed	citation	PMID:1875968	pubmed	1875968	create date:1991/09/19 | first author:Bouwes Bavinck JN
Microbial contamination in allografted wound beds in patients with burns.	/pubmed/1752879	Greenleaf G, Cooper ML, Hansbrough JF.	J Burn Care Rehabil. 1991 Sep-Oct;12(5):442-5.	J Burn Care Rehabil. 1991	PubMed	citation	PMID:1752879	pubmed	1752879	create date:1991/09/01 | first author:Greenleaf G
[Mechanism of the wound coverage and the formation of keratinous substance after microskin grafting].	/pubmed/1782579	Liu GX.	Zhonghua Zheng Xing Shao Shang Wai Ke Za Zhi. 1991 Sep;7(3):168-70, 237. Chinese.	Zhonghua Zheng Xing Shao Shang Wai Ke Za Zhi. 1991	PubMed	citation	PMID:1782579	pubmed	1782579	create date:1991/09/01 | first author:Liu GX
The differentiation and proliferation of newly formed epidermis on wounds treated with cultured epithelial allografts.	/pubmed/1716954	Oliver AM, Kaawach W, Mithoff EW, Watt A, Abramovich DR, Rayner CR.	Br J Dermatol. 1991 Aug;125(2):147-54.	Br J Dermatol. 1991	PubMed	citation	PMID:1716954	pubmed	1716954	create date:1991/08/01 | first author:Oliver AM
[Human allogeneic cultured epidermis: medico-legal considerations].	/pubmed/1768005	Angelini Rota M, Mezzetti E, Sabatini G, Monti M.	Ann Ital Chir. 1991 Jul-Aug;62(4):369-72; discussion 372-3. Italian.	Ann Ital Chir. 1991	PubMed	citation	PMID:1768005	pubmed	1768005	create date:1991/07/01 | first author:Angelini Rota M
Survival assessment of cultured epidermal allografts applied onto partial-thickness burn wounds.	/pubmed/1873608	Kaawach WF, Oliver AM, Weiler-Mithoff E, Abramovich DR, Rayner CR.	Br J Plast Surg. 1991 Jul;44(5):321-4.	Br J Plast Surg. 1991	PubMed	citation	PMID:1873608	pubmed	1873608	create date:1991/07/01 | first author:Kaawach WF
[Pathological changes in allogenic skin in combined radiation-burn injury in rats].	/pubmed/1773383	Zheng HE.	Zhonghua Zheng Xing Shao Shang Wai Ke Za Zhi. 1991 Jun;7(2):116-8, 158. Chinese.	Zhonghua Zheng Xing Shao Shang Wai Ke Za Zhi. 1991	PubMed	citation	PMID:1773383	pubmed	1773383	create date:1991/06/01 | first author:Zheng HE
[Allotransplantation of cultured fibroblasts on non-healing wounds after autodermatoplasty].	/pubmed/1878577	Sarkisov DS, Glushchenko EV, Gurukov ShR, Morozov SS, Tumanov VP, Berezhkov NV.	Biull Eksp Biol Med. 1991 May;111(5):542-4. Russian.	Biull Eksp Biol Med. 1991	PubMed	citation	PMID:1878577	pubmed	1878577	create date:1991/05/01 | first author:Sarkisov DS
Reduced bacteria on transplantable allograft skin after preparation with chlorhexidine gluconate, povidone-iodine, and isopropanol.	/pubmed/1885638	May SR, Roberts DP, DeClement FA, Still JM Jr.	J Burn Care Rehabil. 1991 May-Jun;12(3):224-8.	J Burn Care Rehabil. 1991	PubMed	citation	PMID:1885638	pubmed	1885638	create date:1991/05/11 | first author:May SR
Growth of vascularized composite mandibular allografts in young rabbits.	/pubmed/2006840	Randzio J, Kniha H, Gold ME, Chang TT, Su LD, Park HH, Cho JS, Booth K, Furnas DW.	Ann Plast Surg. 1991 Feb;26(2):140-8.	Ann Plast Surg. 1991	PubMed	citation	PMID:2006840	pubmed	2006840	create date:1991/02/01 | first author:Randzio J
Transplantation of vascularized composite mandibular allografts in young cynomolgus monkeys.	/pubmed/2006838	Gold ME, Randzio J, Kniha H, Kim BS, Park HH, Stein JP, Booth K, Gruber HE, Furnas DW.	Ann Plast Surg. 1991 Feb;26(2):125-32.	Ann Plast Surg. 1991	PubMed	citation	PMID:2006838	pubmed	2006838	create date:1991/02/01 | first author:Gold ME
Repeated cultured epidermal allografts in the treatment of chronic leg ulcers of various origins.	/pubmed/1769412	Beele H, Naeyaert JM, Goeteyn M, De Mil M, Kint A.	Dermatologica. 1991;183(1):31-5.	Dermatologica. 1991	PubMed	citation	PMID:1769412	pubmed	1769412	create date:1991/01/01 | first author:Beele H
[Skin allografts from donors in a wide range of ages].	/pubmed/1842822	VÅ­glenova E, Kamenova V.	Khirurgiia (Sofiia). 1991;44(4):30-3. Bulgarian.	Khirurgiia (Sofiia). 1991	PubMed	citation	PMID:1842822	pubmed	1842822	create date:1991/01/01 | first author:VÅ­glenova E
Cultured epidermal allografts as biological wound dressings.	/pubmed/1862155	Phillips TJ, Gilchrest BA.	Prog Clin Biol Res. 1991;365:77-94.	Prog Clin Biol Res. 1991	PubMed	citation	PMID:1862155	pubmed	1862155	create date:1991/01/01 | first author:Phillips TJ
Clinical results of grafting burns with epidermal Langerhans' cell depleted allograft overlay.	/pubmed/2052907	AlsbjÃ¶rn BF.	Scand J Plast Reconstr Surg Hand Surg. 1991;25(1):35-9.	Scand J Plast Reconstr Surg Hand Surg. 1991	PubMed	citation	PMID:2052907	pubmed	2052907	create date:1991/01/01 | first author:AlsbjÃ¶rn BF
Fresh and cryopreserved cultured keratinocyte allografts for wound healing.	/pubmed/20732081	Roseeuw D, De Coninck A, Neven AM, Vandenberghe Y, Kets E, Verleye G, Rogiers V.	Toxicol In Vitro. 1991;5(5-6):579-83.	Toxicol In Vitro. 1991	PubMed	citation	PMID:20732081	pubmed	20732081	create date:1991/01/01 | first author:Roseeuw D
Successful treatment of a 95 per cent body surface area burn.	/pubmed/2073347	Robenpour M, Teman J, Tamir G, Hauben D.	Burns. 1990 Dec;16(6):462-6.	Burns. 1990	PubMed	citation	PMID:2073347	pubmed	2073347	create date:1990/12/01 | first author:Robenpour M
Donor-specific tolerance permits burn allografting without increased sepsis.	/pubmed/2246883	Garrison JL, Cunningham PR, Lust RM, Thomas FT.	J Surg Res. 1990 Nov;49(5):390-3.	J Surg Res. 1990	PubMed	citation	PMID:2246883	pubmed	2246883	create date:1990/11/01 | first author:Garrison JL
Cyclosporine A for prolonging allograft survival in patients with massive burns.	/pubmed/2246310	Sakabu SA, Hansbrough JF, Cooper ML, Greenleaf G.	J Burn Care Rehabil. 1990 Sep-Oct;11(5):410-8.	J Burn Care Rehabil. 1990	PubMed	citation	PMID:2246310	pubmed	2246310	create date:1990/09/01 | first author:Sakabu SA
[Clinical use of lyophilized porcine skin].	/pubmed/2276063	Gu B.	Zhonghua Zheng Xing Shao Shang Wai Ke Za Zhi. 1990 Sep;6(3):205-6, 239. Chinese.	Zhonghua Zheng Xing Shao Shang Wai Ke Za Zhi. 1990	PubMed	citation	PMID:2276063	pubmed	2276063	create date:1990/09/01 | first author:Gu B
Cultured epidermal autografts and allografts: a study of differentiation and allograft survival.	/pubmed/1698840	Phillips TJ, Bhawan J, Leigh IM, Baum HJ, Gilchrest BA.	J Am Acad Dermatol. 1990 Aug;23(2 Pt 1):189-98.	J Am Acad Dermatol. 1990	PubMed	citation	PMID:1698840	pubmed	1698840	create date:1990/08/01 | first author:Phillips TJ
Allografted keratinocytes used to accelerate the treatment of burn wounds are replaced by recipient cells.	/pubmed/2383360	van der Merwe AE, Mattheyse FJ, Bedford M, van Helden PD, Rossouw DJ.	Burns. 1990 Jun;16(3):193-7.	Burns. 1990	PubMed	citation	PMID:2383360	pubmed	2383360	create date:1990/06/01 | first author:van der Merwe AE
Wound contraction following transplantation of microskin autografts with overlaid skin allograft in experimental animals.	/pubmed/2383359	Fang CH, Alexander JW.	Burns. 1990 Jun;16(3):190-2.	Burns. 1990	PubMed	citation	PMID:2383359	pubmed	2383359	create date:1990/06/01 | first author:Fang CH
Comparison of scar contracture with the use of microskin and Chinese-type intermingled skin grafts on rats.	/pubmed/2373729	Yeh FL, Yu GS, Fang CH, Carey M, Alexander JW, Robb EC.	J Burn Care Rehabil. 1990 May-Jun;11(3):221-3.	J Burn Care Rehabil. 1990	PubMed	citation	PMID:2373729	pubmed	2373729	create date:1990/05/01 | first author:Yeh FL
[The treatment of chronic skin ulcers with cryo-preserved cultured allogeneic epidermis transplants].	/pubmed/2336111	Teepe RG, Koebrugge EJ, Zeeman RJ, van der Rhee HJ, Vermeer BJ.	Ned Tijdschr Geneeskd. 1990 Apr 14;134(15):750-4. Dutch.	Ned Tijdschr Geneeskd. 1990	PubMed	citation	PMID:2336111	pubmed	2336111	create date:1990/04/14 | first author:Teepe RG
The use of cultured autologous epidermis in the treatment of extensive burn wounds.	/pubmed/2313745	Teepe RG, Kreis RW, Koebrugge EJ, Kempenaar JA, Vloemans AF, Hermans RP, Boxma H, Dokter J, Hermans J, Ponec M, et al.	J Trauma. 1990 Mar;30(3):269-75.	J Trauma. 1990	PubMed	citation	PMID:2313745	pubmed	2313745	create date:1990/03/01 | first author:Teepe RG
Use of cultured human epidermal keratinocytes for allografting burns and conditions for temporary banking of the cultured allografts.	/pubmed/2322392	BolÃ­var-Flores J, Poumian E, Marsch-Moreno M, Montes de Oca G, Kuri-Harcuch W.	Burns. 1990 Feb;16(1):3-8.	Burns. 1990	PubMed	citation	PMID:2322392	pubmed	2322392	create date:1990/02/01 | first author:BolÃ­var-Flores J
Local treatment for extensive deep dermal thickness burn and follow-up study.	/pubmed/1694622	Fujii T.	Acta Chir Plast. 1990;32(1):46-56.	Acta Chir Plast. 1990	PubMed	citation	PMID:1694622	pubmed	1694622	create date:1990/01/01 | first author:Fujii T
[Clinical application of grafts of cultured epidermis in burn patients. Apropos of 16 patients].	/pubmed/1693826	Foyatier JL, Faure M, Hezez G, Masson C, Paulus C, Chomel P, Latarjet J, Delay E, Thomas L, Adam C, et al.	Ann Chir Plast Esthet. 1990;35(1):39-46. French.	Ann Chir Plast Esthet. 1990	PubMed	citation	PMID:1693826	pubmed	1693826	create date:1990/01/01 | first author:Foyatier JL
Fresh versus cryopreserved cultured allografts for the treatment of chronic skin ulcers.	/pubmed/2297507	Teepe RG, Koebrugge EJ, Ponec M, Vermeer BJ.	Br J Dermatol. 1990 Jan;122(1):81-9.	Br J Dermatol. 1990	PubMed	citation	PMID:2297507	pubmed	2297507	create date:1990/01/01 | first author:Teepe RG
Cultured allogenic keratinocyte grafts in the management of wound healing: prognostic factors.	/pubmed/2808887	Phillips TJ, Gilchrest BA.	J Dermatol Surg Oncol. 1989 Nov;15(11):1169-76.	J Dermatol Surg Oncol. 1989	PubMed	citation	PMID:2808887	pubmed	2808887	create date:1989/11/01 | first author:Phillips TJ
Effect of decidua angiogenic factors on experimental dermis allografts.	/pubmed/2480142	Burgos H, Lindenbaum ES, Beach D, Maroudas NG, Hirshowitz B.	Burns. 1989 Oct;15(5):310-4.	Burns. 1989	PubMed	citation	PMID:2480142	pubmed	2480142	create date:1989/10/01 | first author:Burgos H
[Seeding of autologous epithelial cells into the allograft dermis as coverage for full-thickness burns].	/pubmed/2514014	Feng GD.	Zhonghua Zheng Xing Shao Shang Wai Ke Za Zhi. 1989 Sep;5(3):161-3, 235. Chinese.	Zhonghua Zheng Xing Shao Shang Wai Ke Za Zhi. 1989	PubMed	citation	PMID:2514014	pubmed	2514014	create date:1989/09/01 | first author:Feng GD
Rejection of cultured keratinocyte allografts in the rat. Clinical implications and a possible clue to the enigma of skin graft rejection.	/pubmed/2474212	Fabre JW, Cullen PR.	Transplantation. 1989 Aug;48(2):306-15.	Transplantation. 1989	PubMed	citation	PMID:2474212	pubmed	2474212	create date:1989/08/01 | first author:Fabre JW
The fate of allograft skin in immunosuppressed burned patients.	/pubmed/2670031	Blight A, Levick PL.	Br J Plast Surg. 1989 Jul;42(4):492-3. No abstract available.	Br J Plast Surg. 1989	PubMed	citation	PMID:2670031	pubmed	2670031	create date:1989/07/01 | first author:Blight A
Specific unresponsiveness to skin allografts in burns.	/pubmed/2654477	Clark GT, Moon DJ, Cunningham PR, Johnson TD, Thomas JM, Thomas FT.	J Surg Res. 1989 May;46(5):401-4.	J Surg Res. 1989	PubMed	citation	PMID:2654477	pubmed	2654477	create date:1989/05/01 | first author:Clark GT
Survival of cultured allogeneic keratinocytes transplanted to deep dermal bed assessed with probe specific for Y chromosome.	/pubmed/2470447	Brain A, Purkis P, Coates P, Hackett M, Navsaria H, Leigh I.	BMJ. 1989 Apr 8;298(6678):917-9.	BMJ. 1989	PubMed	citation	PMID:2470447 | PMCID:PMC1836200	pubmed	2470447	create date:1989/04/08 | first author:Brain A
Survival of cultured allografts in patients with burns assessed with probe specific for Y chromosome.	/pubmed/2470446	Burt AM, Pallett CD, Sloane JP, O'Hare MJ, Schafler KF, Yardeni P, Eldad A, Clarke JA, Gusterson BA.	BMJ. 1989 Apr 8;298(6678):915-7.	BMJ. 1989	PubMed	citation	PMID:2470446 | PMCID:PMC1836188	pubmed	2470446	create date:1989/04/08 | first author:Burt AM
The fate of meshed allograft skin in burned patients using cyclosporin immunosuppression.	/pubmed/2645003	Frame JD, Sanders R, Goodacre TE, Morgan BD.	Br J Plast Surg. 1989 Jan;42(1):27-34.	Br J Plast Surg. 1989	PubMed	citation	PMID:2645003	pubmed	2645003	create date:1989/01/01 | first author:Frame JD
The use of non-viable glycerol-preserved cadaver skin combined with widely expanded autografts in the treatment of extensive third-degree burns.	/pubmed/2642973	Kreis RW, Vloemans AF, Hoekstra MJ, Mackie DP, Hermans RP.	J Trauma. 1989 Jan;29(1):51-4.	J Trauma. 1989	PubMed	citation	PMID:2642973	pubmed	2642973	create date:1989/01/01 | first author:Kreis RW
[2-stage reconstruction in large loss of substance of the thigh using a fasciocutaneous flap and later on massive bone allograft].	/pubmed/2662266	Le Huec JC, Chauveaux D, Thomas G, Le Rebeller A.	Rev Chir Orthop Reparatrice Appar Mot. 1989;75(2):125-9. French.	Rev Chir Orthop Reparatrice Appar Mot. 1989	PubMed	citation	PMID:2662266	pubmed	2662266	create date:1989/01/01 | first author:Le Huec JC
A preliminary report on transplantation of microskin autografts overlaid with sheet allograft in the treatment of large burns.	/pubmed/3065340	Fang CH, Yu GS, Fan YF, Wang K, Alexander JW.	J Burn Care Rehabil. 1988 Nov-Dec;9(6):629-33.	J Burn Care Rehabil. 1988	PubMed	citation	PMID:3065340	pubmed	3065340	create date:1988/11/01 | first author:Fang CH
Prolongation of skin allograft survival by pretreatment of allograft with monoclonal antibody and steroids.	/pubmed/3065339	Levinson R, Gillis M, Goldberg EH, Osler T.	J Burn Care Rehabil. 1988 Nov-Dec;9(6):623-8.	J Burn Care Rehabil. 1988	PubMed	citation	PMID:3065339	pubmed	3065339	create date:1988/11/01 | first author:Levinson R
Reconstitution of structure and cell function in human skin grafts derived from cryopreserved allogeneic dermis and autologous cultured keratinocytes.	/pubmed/2459265	Langdon RC, Cuono CB, Birchall N, Madri JA, Kuklinska E, McGuire J, Moellmann GE.	J Invest Dermatol. 1988 Nov;91(5):478-85.	J Invest Dermatol. 1988	PubMed	citation	PMID:2459265	pubmed	2459265	create date:1988/11/01 | first author:Langdon RC
Artificial dermis for major burns. A multi-center randomized clinical trial.	/pubmed/3048216	Heimbach D, Luterman A, Burke J, Cram A, Herndon D, Hunt J, Jordan M, McManus W, Solem L, Warden G, et al.	Ann Surg. 1988 Sep;208(3):313-20.	Ann Surg. 1988	PubMed	citation	PMID:3048216 | PMCID:PMC1493652	pubmed	3048216	create date:1988/09/01 | first author:Heimbach D
Cross-linked silver-impregnated skin for burn wound management.	/pubmed/3192604	Ersek RA, Denton DR.	J Burn Care Rehabil. 1988 Sep-Oct;9(5):476-81.	J Burn Care Rehabil. 1988	PubMed	citation	PMID:3192604	pubmed	3192604	create date:1988/09/01 | first author:Ersek RA
Immunologic alterations following excisional wounding and immediate repair with syngeneic or allogeneic skin grafts.	/pubmed/3065337	Jacobson BK, Cuono CB, Kupper TS, Baker CC.	J Burn Care Rehabil. 1988 Jul-Aug;9(4):354-8.	J Burn Care Rehabil. 1988	PubMed	citation	PMID:3065337	pubmed	3065337	create date:1988/07/01 | first author:Jacobson BK
Warfarin-induced skin necrosis: an entity occasionally requiring burn wound expertise.	/pubmed/3292018	Dominic W, Hansbrough JF, Field TO Jr, Carroll WB.	Burns Incl Therm Inj. 1988 Apr;14(2):139-41.	Burns Incl Therm Inj. 1988	PubMed	citation	PMID:3292018	pubmed	3292018	create date:1988/04/01 | first author:Dominic W
Morphological changes of intermingled skin transplants on rats.	/pubmed/3292015	Kistler D, Hafemann B, Hettich R.	Burns Incl Therm Inj. 1988 Apr;14(2):115-9.	Burns Incl Therm Inj. 1988	PubMed	citation	PMID:3292015	pubmed	3292015	create date:1988/04/01 | first author:Kistler D
Rejection, after a slightly prolonged survival time, of Langerhans cell-free allogeneic cultured epidermis used for wound coverage in humans.	/pubmed/3258682	AubÃ¶ck J, Irschick E, Romani N, Kompatscher P, HÃ¶pfl R, Herold M, Schuler G, Bauer M, Huber C, Fritsch P.	Transplantation. 1988 Apr;45(4):730-7.	Transplantation. 1988	PubMed	citation	PMID:3258682	pubmed	3258682	create date:1988/04/01 | first author:AubÃ¶ck J
Infection in bone allografts. Incidence, nature, and treatment.	/pubmed/3279038	Lord CF, Gebhardt MC, Tomford WW, Mankin HJ.	J Bone Joint Surg Am. 1988 Mar;70(3):369-76.	J Bone Joint Surg Am. 1988	PubMed	citation	PMID:3279038	pubmed	3279038	create date:1988/03/01 | first author:Lord CF
[Dual grafting of autologous epidermal cells and skin allografts in the full-thickness burn wounds].	/pubmed/3151309	Qu MM.	Zhonghua Zheng Xing Shao Shang Wai Ke Za Zhi. 1988 Mar;4(1):25-6. Chinese. No abstract available.	Zhonghua Zheng Xing Shao Shang Wai Ke Za Zhi. 1988	PubMed	citation	PMID:3151309	pubmed	3151309	create date:1988/03/01 | first author:Qu MM
Enhanced allograft survival in H-2 compatible cyclosporine-treated mice.	/pubmed/3279221	Krob MJ, Shelby J.	J Trauma. 1988 Feb;28(2):225-7.	J Trauma. 1988	PubMed	citation	PMID:3279221	pubmed	3279221	create date:1988/02/01 | first author:Krob MJ
Cyclosporine and skin allografts for the treatment of thermal injury. I. Extensive graft survival with low-level long-term administration and prolongation in a rat burn model.	/pubmed/3276067	Hewitt CW, Black KS, Aguinaldo AM, Achauer BM, Howard EB.	Transplantation. 1988 Jan;45(1):8-12.	Transplantation. 1988	PubMed	citation	PMID:3276067	pubmed	3276067	create date:1988/01/01 | first author:Hewitt CW
Cyclosporine and skin allografts for the treatment of thermal injury. II. Development of an experimental massive third-degree burn model demonstrating extensive graft survival.	/pubmed/3276041	Black KS, Hewitt CW, Smelser S, Yearsley S, Bazzo DE, Achauer BM.	Transplantation. 1988 Jan;45(1):13-6.	Transplantation. 1988	PubMed	citation	PMID:3276041	pubmed	3276041	create date:1988/01/01 | first author:Black KS
[Evaluation of immunosuppressive properties of fluid from healing wounds and influence of prostaglandins].	/pubmed/3328819	Shimazu S.	Nihon Geka Gakkai Zasshi. 1987 Dec;88(12):1667-75. Japanese.	Nihon Geka Gakkai Zasshi. 1987	PubMed	citation	PMID:3328819	pubmed	3328819	create date:1987/12/01 | first author:Shimazu S
Composite autologous-allogeneic skin replacement: development and clinical application.	/pubmed/3310055	Cuono CB, Langdon R, Birchall N, Barttelbort S, McGuire J.	Plast Reconstr Surg. 1987 Oct;80(4):626-37.	Plast Reconstr Surg. 1987	PubMed	citation	PMID:3310055	pubmed	3310055	create date:1987/10/01 | first author:Cuono CB
Ability of cyclosporine to promote the growth of transplanted ultraviolet radiation-induced tumors in mice.	/pubmed/2957830	Servilla KS, Burnham DK, Daynes RA.	Transplantation. 1987 Aug;44(2):291-5.	Transplantation. 1987	PubMed	citation	PMID:2957830	pubmed	2957830	create date:1987/08/01 | first author:Servilla KS
Cultured epithelium as a skin substitute.	/pubmed/3300888	Eldad A, Burt A, Clarke JA, Gusterson B.	Burns Incl Therm Inj. 1987 Jun;13(3):173-80.	Burns Incl Therm Inj. 1987	PubMed	citation	PMID:3300888	pubmed	3300888	create date:1987/06/01 | first author:Eldad A
Combined use of topical cyclosporin A and silver sulphadiazine on allografts infected with Pseudomonas in burned rats.	/pubmed/3111646	Lai CS, Miskell P, Gonce SJ, Alexander JW, Babcock GF.	Burns Incl Therm Inj. 1987 Jun;13(3):181-4.	Burns Incl Therm Inj. 1987	PubMed	citation	PMID:3111646	pubmed	3111646	create date:1987/06/01 | first author:Lai CS
Biosynthetic skin substitute versus frozen human cadaver allograft for temporary coverage of excised burn wounds.	/pubmed/3546711	Purdue GF, Hunt JL, Gillespie RW, Hansbrough JF, Dominic WJ, Robson MC, Smith DJ, MacMillan BG, Waymac JP, Herndon DN, et al.	J Trauma. 1987 Feb;27(2):155-7.	J Trauma. 1987	PubMed	citation	PMID:3546711	pubmed	3546711	create date:1987/02/01 | first author:Purdue GF
Short-term cyclosporin and meshed allograft in burns.	/pubmed/2879983	Frame JD.	Lancet. 1987 Jan 17;1(8525):154-5. No abstract available.	Lancet. 1987	PubMed	citation	PMID:2879983	pubmed	2879983	create date:1987/01/17 | first author:Frame JD
[Skin allograft from donors with diabetes].	/pubmed/3323630	Kamenova V, VÅ­glenova E.	Khirurgiia (Sofiia). 1987;40(5):34-7. Bulgarian. No abstract available.	Khirurgiia (Sofiia). 1987	PubMed	citation	PMID:3323630	pubmed	3323630	create date:1987/01/01 | first author:Kamenova V
HydroColloid dressing (Duoderm) for the treatment of superficial and deep partial thickness burns.	/pubmed/3327160	Hermans MH.	Scand J Plast Reconstr Surg Hand Surg. 1987;21(3):283-5.	Scand J Plast Reconstr Surg Hand Surg. 1987	PubMed	citation	PMID:3327160	pubmed	3327160	create date:1987/01/01 | first author:Hermans MH
Fixation of skin transplants in burns with SurfaSoft and staples. An analysis of the results.	/pubmed/3327155	Kreis RW, Vloemans AF.	Scand J Plast Reconstr Surg Hand Surg. 1987;21(3):249-51.	Scand J Plast Reconstr Surg Hand Surg. 1987	PubMed	citation	PMID:3327155	pubmed	3327155	create date:1987/01/01 | first author:Kreis RW
Grafting of burns with widely meshed autograft split skin and Langerhans cell-depressed allograft split skin overlay.	/pubmed/3548552	AlsbjÃ¶rn BF, SÃ¸rensen B.	Ann Plast Surg. 1986 Dec;17(6):480-4.	Ann Plast Surg. 1986	PubMed	citation	PMID:3548552	pubmed	3548552	create date:1986/12/01 | first author:AlsbjÃ¶rn BF
Use of cultured epidermal autografts and dermal allografts as skin replacement after burn injury.	/pubmed/2422513	Cuono C, Langdon R, McGuire J.	Lancet. 1986 May 17;1(8490):1123-4.	Lancet. 1986	PubMed	citation	PMID:2422513	pubmed	2422513	create date:1986/05/17 | first author:Cuono C
The banking and clinical use of human skin allograft in trauma patients: clinical use of allograft skin.	/pubmed/3702621	Spence RJ, Ruas EJ.	Md Med J. 1986 Mar;35(3):205-12. No abstract available.	Md Med J. 1986	PubMed	citation	PMID:3702621	pubmed	3702621	create date:1986/03/01 | first author:Spence RJ
[Clinical application of the skin allograft cultured on the wound, a preliminary report].	/pubmed/3151790	Hu JN.	Zhonghua Zheng Xing Shao Shang Wai Ke Za Zhi. 1986 Mar;2(1):52-3. Chinese. No abstract available.	Zhonghua Zheng Xing Shao Shang Wai Ke Za Zhi. 1986	PubMed	citation	PMID:3151790	pubmed	3151790	create date:1986/03/01 | first author:Hu JN
Duoderm, an alternative dressing for smaller burns.	/pubmed/3708416	Hermans MH, Hermans RP.	Burns Incl Therm Inj. 1986 Feb;12(3):214-9.	Burns Incl Therm Inj. 1986	PubMed	citation	PMID:3708416	pubmed	3708416	create date:1986/02/01 | first author:Hermans MH
Coverage of full skin thickness burns with allograft inoculated with autogenous epithelial cells.	/pubmed/3518875	Gao ZR, Hao ZQ, Nie LJ, Liu GF.	Burns Incl Therm Inj. 1986 Feb;12(3):220-4.	Burns Incl Therm Inj. 1986	PubMed	citation	PMID:3518875	pubmed	3518875	create date:1986/02/01 | first author:Gao ZR
The banking and clinical use of human skin allograft in trauma patients: the banking of allograft skin in Maryland.	/pubmed/3512948	Spence RJ.	Md Med J. 1986 Feb;35(2):117-9. No abstract available.	Md Med J. 1986	PubMed	citation	PMID:3512948	pubmed	3512948	create date:1986/02/01 | first author:Spence RJ
Long-term skin allograft survival after short-term cyclosporin treatment in a patient with massive burns.	/pubmed/2867262	Achauer BM, Hewitt CW, Black KS, Martinez SE, Waxman KS, Ott RA, Furnas DW.	Lancet. 1986 Jan 4;1(8471):14-5.	Lancet. 1986	PubMed	citation	PMID:2867262	pubmed	2867262	create date:1986/01/04 | first author:Achauer BM
The "second set" phenomenon as first shown in skin allografts. An historical case which shows also the behaviour of cell free collagen.	/pubmed/3512000	Gibson T.	Br J Plast Surg. 1986 Jan;39(1):96-102.	Br J Plast Surg. 1986	PubMed	citation	PMID:3512000	pubmed	3512000	create date:1986/01/01 | first author:Gibson T
Transfusion-induced sensitization to skin allografts in burned mice.	/pubmed/3510307	Shelby J, Krob MJ.	J Trauma. 1986 Jan;26(1):54-6.	J Trauma. 1986	PubMed	citation	PMID:3510307	pubmed	3510307	create date:1986/01/01 | first author:Shelby J
Immunosuppressive effects of burn injury and nonspecific blood transfusion.	/pubmed/3510304	Krob MJ, Shelby J.	J Trauma. 1986 Jan;26(1):40-3.	J Trauma. 1986	PubMed	citation	PMID:3510304	pubmed	3510304	create date:1986/01/01 | first author:Krob MJ
Selective aggressive burn excision for high mortality subgroups.	/pubmed/3510302	Chicarilli ZN, Cuono CB, Heinrich JJ, Fichandler BC, Barese S.	J Trauma. 1986 Jan;26(1):18-25.	J Trauma. 1986	PubMed	citation	PMID:3510302	pubmed	3510302	create date:1986/01/01 | first author:Chicarilli ZN
The banking and clinical use of human skin allograft in trauma patients: history.	/pubmed/3330750	Spence RJ.	Md Med J. 1986 Jan;35(1):50-2. No abstract available.	Md Med J. 1986	PubMed	citation	PMID:3330750	pubmed	3330750	create date:1986/01/01 | first author:Spence RJ
In vivo mechanisms of alloreactivity. I. Frequency of donor-reactive cytotoxic T lymphocytes in sponge matrix allografts.	/pubmed/2934878	Orosz CG, Zinn NE, Sirinek L, Ferguson RM.	Transplantation. 1986 Jan;41(1):75-83.	Transplantation. 1986	PubMed	citation	PMID:2934878	pubmed	2934878	create date:1986/01/01 | first author:Orosz CG
The role of sampling in the detection of microbial contamination on cadaveric allograft skin used as a biological wound dressing.	/pubmed/3933768	May SR, Wainwright JF, DeClement FA.	Burns Incl Therm Inj. 1985 Oct;12(1):36-48.	Burns Incl Therm Inj. 1985	PubMed	citation	PMID:3933768	pubmed	3933768	create date:1985/10/01 | first author:May SR
Survival of an extensively burned child following use of fragments of autograft skin overlain with meshed allograft skin.	/pubmed/3899316	Sawada Y.	Burns Incl Therm Inj. 1985 Aug;11(6):429-33.	Burns Incl Therm Inj. 1985	PubMed	citation	PMID:3899316	pubmed	3899316	create date:1985/08/01 | first author:Sawada Y
Reconstruction of the thumb by a free pedal neurovascular flap and composite phalanx-joint-tendon homograft: a preliminary report.	/pubmed/4057169	Huang SL, Hou MZ, Yan CL.	J Reconstr Microsurg. 1985 Jul;1(4):299-303.	J Reconstr Microsurg. 1985	PubMed	citation	PMID:4057169	pubmed	4057169	create date:1985/07/01 | first author:Huang SL
Grafting with epidermal Langerhans cell depressed cadaver split skin.	/pubmed/3891024	AlsbjÃ¶rn BF, SÃ¸rensen B.	Burns Incl Therm Inj. 1985 Apr;11(4):259-63.	Burns Incl Therm Inj. 1985	PubMed	citation	PMID:3891024	pubmed	3891024	create date:1985/04/01 | first author:AlsbjÃ¶rn BF
Variables determining the amount of microbial contamination on cadaveric allograft skin used as a biological wound dressing.	/pubmed/3891023	May SR, Wainwright JF, DeClement FA.	Burns Incl Therm Inj. 1985 Apr;11(4):242-51.	Burns Incl Therm Inj. 1985	PubMed	citation	PMID:3891023	pubmed	3891023	create date:1985/04/01 | first author:May SR
Regeneration of epidermis by cells grown in tissue culture.	/pubmed/3973141	Eisinger M.	J Am Acad Dermatol. 1985 Feb;12(2 Pt 2):402-8.	J Am Acad Dermatol. 1985	PubMed	citation	PMID:3973141	pubmed	3973141	create date:1985/02/01 | first author:Eisinger M
Composite skin graft: frozen dermal allografts support the engraftment and expansion of autologous epidermis.	/pubmed/3882973	Heck EL, Bergstresser PR, Baxter CR.	J Trauma. 1985 Feb;25(2):106-12.	J Trauma. 1985	PubMed	citation	PMID:3882973	pubmed	3882973	create date:1985/02/01 | first author:Heck EL
Experimental study on preserved rabbit omentum allografts with skin autograft for repair of certain ischemic wound surfaces.	/pubmed/3889751	Hu CG, Luo YX.	Acta Acad Med Wuhan. 1985;5(1):44-7. No abstract available.	Acta Acad Med Wuhan. 1985	PubMed	citation	PMID:3889751	pubmed	3889751	create date:1985/01/01 | first author:Hu CG
Silver-impregnated porcine xenografts for treatment of meshed autografts.	/pubmed/6395780	Ersek RA, Denton DR.	Ann Plast Surg. 1984 Dec;13(6):482-7.	Ann Plast Surg. 1984	PubMed	citation	PMID:6395780	pubmed	6395780	create date:1984/12/01 | first author:Ersek RA
Preliminary report on the use of a new hydrocolloid dressing in the treatment of burns.	/pubmed/6395938	Hermans MH, Hermans RP.	Burns Incl Therm Inj. 1984 Dec;11(2):125-9.	Burns Incl Therm Inj. 1984	PubMed	citation	PMID:6395938	pubmed	6395938	create date:1984/12/01 | first author:Hermans MH
Decrease in rate of wound contraction with the temporary skin substitute biobrane.	/pubmed/6431892	Frank DH, Brahme J, Van de Berg JS.	Ann Plast Surg. 1984 Jun;12(6):519-24.	Ann Plast Surg. 1984	PubMed	citation	PMID:6431892	pubmed	6431892	create date:1984/06/01 | first author:Frank DH
Cyclosporine. Effects on wound healing, composite grafts, skin, cornea, and vein allografts.	/pubmed/6665863	[No authors listed]	Transplant Proc. 1983 Dec;15(4 Suppl 1-2):3051-93. No abstract available.	Transplant Proc. 1983	PubMed	citation	PMID:6665863	pubmed	6665863	create date:1983/12/01
Histologic study of a freeze-dried skin allograft in a human. A case report.	/pubmed/6355432	Mishkin DJ, Shelley LR Jr, Neville BW.	J Periodontol. 1983 Sep;54(9):534-7.	J Periodontol. 1983	PubMed	citation	PMID:6355432	pubmed	6355432	create date:1983/09/01 | first author:Mishkin DJ
Grafting of burn patients with allografts of cultured epidermal cells.	/pubmed/6135914	Hefton JM, Madden MR, Finkelstein JL, Shires GT.	Lancet. 1983 Aug 20;2(8347):428-30.	Lancet. 1983	PubMed	citation	PMID:6135914	pubmed	6135914	create date:1983/08/20 | first author:Hefton JM
Freeze-dried skin allografts. A human clinical and histological study.	/pubmed/6352895	Ouhayoun JP, Holzman S, Etienne D, Pierre C, Forest N.	J Periodontol. 1983 Aug;54(8):463-9.	J Periodontol. 1983	PubMed	citation	PMID:6352895	pubmed	6352895	create date:1983/08/01 | first author:Ouhayoun JP
Clinical and histological observations on the application of intermingled auto- and porcine-skin heterografts in third degree burns.	/pubmed/6351972	Ding YL, Pu SS, Wu DZ, Ma C, Pan ZL, Lu X, Miro SG, Yao ZX, He.	Burns Incl Therm Inj. 1983 Jul;9(6):381-6.	Burns Incl Therm Inj. 1983	PubMed	citation	PMID:6351972	pubmed	6351972	create date:1983/07/01 | first author:Ding YL
The reconstitution of living skin.	/pubmed/6306115	Bell E, Sher S, Hull B, Merrill C, Rosen S, Chamson A, Asselineau D, Dubertret L, Coulomb B, Lapiere C, Nusgens B, Neveux Y.	J Invest Dermatol. 1983 Jul;81(1 Suppl):2s-10s.	J Invest Dermatol. 1983	PubMed	citation	PMID:6306115	pubmed	6306115	create date:1983/07/01 | first author:Bell E
The use of human allografts in the treatment of scalds in children.	/pubmed/6366699	Hermans RP.	Panminerva Med. 1983 Jul-Sep;25(3):155-6. No abstract available.	Panminerva Med. 1983	PubMed	citation	PMID:6366699	pubmed	6366699	create date:1983/07/01 | first author:Hermans RP
Langerhans cell depleted allograft skin on excised burns.	/pubmed/6133135	AlsbjÃ¶rn BF.	Lancet. 1983 May 14;1(8333):1106. No abstract available.	Lancet. 1983	PubMed	citation	PMID:6133135	pubmed	6133135	create date:1983/05/14 | first author:AlsbjÃ¶rn BF
Clinical experience with allograft implantation. The first ten years.	/pubmed/6339144	Mankin HJ, Doppelt S, Tomford W.	Clin Orthop Relat Res. 1983 Apr;(174):69-86.	Clin Orthop Relat Res. 1983	PubMed	citation	PMID:6339144	pubmed	6339144	create date:1983/04/01 | first author:Mankin HJ
[Scalds in children: an extremely important problem].	/pubmed/6356691	Hermans RP, Kreis R, vd Syde C.	Z Kinderchir. 1983 Apr;38 Suppl:10-1. German.	Z Kinderchir. 1983	PubMed	citation	PMID:6356691	pubmed	6356691	create date:1983/04/01 | first author:Hermans RP
Donor marrow-derived cells as immunogens and targets for the immune response to bone and skin allografts.	/pubmed/6338635	Esses SI, Halloran PF.	Transplantation. 1983 Feb;35(2):169-74.	Transplantation. 1983	PubMed	citation	PMID:6338635	pubmed	6338635	create date:1983/02/01 | first author:Esses SI
Modification of skin-graft rejection and acceptance by low concentrations of cadmium in drinking water of mice.	/pubmed/6757454	Balter N, Kaweki ME, Gingold B, Gray I.	J Toxicol Environ Health. 1982 Sep;10(3):433-9.	J Toxicol Environ Health. 1982	PubMed	citation	PMID:6757454	pubmed	6757454	create date:1982/09/01 | first author:Balter N
Histological identification of prolonged survival of a skin allograft on an extensively burned patient.	/pubmed/7037136	Takiuchi I, Higuchi D, Sei Y, Nakajima T.	Burns Incl Therm Inj. 1982 Jan;8(3):164-7.	Burns Incl Therm Inj. 1982	PubMed	citation	PMID:7037136	pubmed	7037136	create date:1982/01/01 | first author:Takiuchi I
[Substitution of skin defects with allografts and xenografts (author's transl)].	/pubmed/6121949	HÃ¡jer G, LadÃ¡nyi J.	Magy Traumatol Orthop Helyreallito Seb. 1982;25(1):54-7. Hungarian. No abstract available.	Magy Traumatol Orthop Helyreallito Seb. 1982	PubMed	citation	PMID:6121949	pubmed	6121949	create date:1982/01/01 | first author:HÃ¡jer G
Skin autografts to cover exposed renal allografts.	/pubmed/7029768	Paley D, Spees EK, Zachary JB, Sterioff S, Williams GM.	Surgery. 1981 Nov;90(5):910-3.	Surgery. 1981	PubMed	citation	PMID:7029768	pubmed	7029768	create date:1981/11/01 | first author:Paley D
Treatment of severe burns with widely meshed skin autograft and meshed skin allograft overlay.	/pubmed/7230295	Alexander JW, MacMillan BG, Law E, Kittur DS.	J Trauma. 1981 Jun;21(6):433-8.	J Trauma. 1981	PubMed	citation	PMID:7230295	pubmed	7230295	create date:1981/06/01 | first author:Alexander JW
Temporary skin transplantation for the treatment of extensive burns.	/pubmed/7039489	Delmonico FL, Cosimi AB, Russell PS.	Ann Clin Res. 1981;13(4-5):373-81.	Ann Clin Res. 1981	PubMed	citation	PMID:7039489	pubmed	7039489	create date:1981/01/01 | first author:Delmonico FL
Early surgical excision and grafting of burns including tangential excision.	/pubmed/7012929	Solomon JR.	Prog Pediatr Surg. 1981;14:133-49.	Prog Pediatr Surg. 1981	PubMed	citation	PMID:7012929	pubmed	7012929	create date:1981/01/01 | first author:Solomon JR
The effect of split skin allografts on wound epithelialization from autologous patch grafts. An experimental study in rabbits.	/pubmed/7022617	Gang RK, Arturson G, Hakelius L.	Scand J Plast Reconstr Surg. 1981;15(1):1-4.	Scand J Plast Reconstr Surg. 1981	PubMed	citation	PMID:7022617	pubmed	7022617	create date:1981/01/01 | first author:Gang RK
[Experimental comparison of different skin substitutes (author's transl)].	/pubmed/7304000	MoserovÃ¡ J, HouskovÃ¡ E, KÃ¶nigovÃ¡ R.	Zentralbl Chir. 1981;106(18):1194-200. German.	Zentralbl Chir. 1981	PubMed	citation	PMID:7304000	pubmed	7304000	create date:1981/01/01 | first author:MoserovÃ¡ J
Bacterial endotoxin and the generation of suppressor T cells following thermal injury.	/pubmed/7001036	Ninnemann JL, Stein MD.	J Trauma. 1980 Nov;20(11):959-66.	J Trauma. 1980	PubMed	citation	PMID:7001036	pubmed	7001036	create date:1980/11/01 | first author:Ninnemann JL
Wound coverage by a sheet of epidermal cells grown in vitro from dispersed single cell preparations.	/pubmed/6994268	Eisinger M, Monden M, Raaf JH, Fortner JG.	Surgery. 1980 Aug;88(2):287-93.	Surgery. 1980	PubMed	citation	PMID:6994268	pubmed	6994268	create date:1980/08/01 | first author:Eisinger M
Studies of orthotopic allografts of oral mucosa and skin across a histocompatibility barrier in a model system.	/pubmed/6768861	Cohen R, Waterhouse JP, Cohen C.	J Oral Pathol. 1980 Mar;9(2):106-16.	J Oral Pathol. 1980	PubMed	citation	PMID:6768861	pubmed	6768861	create date:1980/03/01 | first author:Cohen R
Skin banking in the treatment of burns. A practical approach to the processing and storing of allografts.	/pubmed/7008684	Traaholt L, Eskeland G.	Ann Chir Gynaecol. 1980;69(5):213-6.	Ann Chir Gynaecol. 1980	PubMed	citation	PMID:7008684	pubmed	7008684	create date:1980/01/01 | first author:Traaholt L
[Comparative evaluation of the morphological manifestations of the reaction to a foreign body, tissue allograft and aseptic inflammation].	/pubmed/6990620	Kiseleva AF, Shatrova KM, KeÄ­sevich LV.	Vrach Delo. 1980 Jan;(1):85-8. Russian. No abstract available.	Vrach Delo. 1980	PubMed	citation	PMID:6990620	pubmed	6990620	create date:1980/01/01 | first author:Kiseleva AF
Viability of frozen allografts.	/pubmed/389075	Wachtel TL, Ninnemann J, Fisher JC, Frank HA, Inancsi W.	Am J Surg. 1979 Dec;138(6):783-7.	Am J Surg. 1979	PubMed	citation	PMID:389075	pubmed	389075	create date:1979/12/01 | first author:Wachtel TL
Bovine embryonic skin allografts in treatment of skin ulcers and burns in man.	/pubmed/382552	Silvetti AN, Teresi M, Luangkesorn P, Khan T, Locke R, Mass A.	Transplant Proc. 1979 Jun;11(2):1512-3. No abstract available.	Transplant Proc. 1979	PubMed	citation	PMID:382552	pubmed	382552	create date:1979/06/01 | first author:Silvetti AN
Reconstruction of full-thickness loss skin wounds using skin collagen allografts.	/pubmed/376021	Oliver RF, Grant RA.	Br J Plast Surg. 1979 Apr;32(2):87-90.	Br J Plast Surg. 1979	PubMed	citation	PMID:376021	pubmed	376021	create date:1979/04/01 | first author:Oliver RF
Humoral antibodies against skin allografts.	/pubmed/377469	PÃ¡vkovÃ¡ L, KonÃ­ckovÃ¡ Z, KÃ¶nigovÃ¡ R, Vrabec R.	Scand J Plast Reconstr Surg. 1979;13(1):77-8.	Scand J Plast Reconstr Surg. 1979	PubMed	citation	PMID:377469	pubmed	377469	create date:1979/01/01 | first author:PÃ¡vkovÃ¡ L
Allotransplantation of cultured human skin.	/pubmed/363066	Janssen de Limpens AM, Cormane RH, Siddiqui AH.	Arch Dermatol Res. 1978 Aug 28;262(3):323-8.	Arch Dermatol Res. 1978	PubMed	citation	PMID:363066	pubmed	363066	create date:1978/08/28 | first author:Janssen de Limpens AM
Prolonged survival of human skin allografts following thermal injury.	/pubmed/341428	Ninnemann JL, Fisher JC, Frank HA.	Transplantation. 1978 Feb;25(2):69-72.	Transplantation. 1978	PubMed	citation	PMID:341428	pubmed	341428	create date:1978/02/01 | first author:Ninnemann JL
Dermoepidermal and corium transplant: changes in basic components of connective tissue during allograft healing in guinea-pigs.	/pubmed/86260	PospÃ­silovÃ¡ J, SamohÃ½l J, KubÃ¡cek V, KafkovÃ¡ M.	Acta Chir Plast. 1978;20(3):139-47. No abstract available.	Acta Chir Plast. 1978	PubMed	citation	PMID:86260	pubmed	86260	create date:1978/01/01 | first author:PospÃ­silovÃ¡ J
In vivo immune responses of mice during carcinogenesis by ultraviolet irradiation.	/pubmed/20514	Kripke ML, Lofgreen JS, Beard J, Jessup JM, Fisher MS.	J Natl Cancer Inst. 1977 Oct;59(4):1227-30.	J Natl Cancer Inst. 1977	PubMed	citation	PMID:20514	pubmed	20514	create date:1977/10/01 | first author:Kripke ML
[Antibacterial effect and advantage of treatment method in the application of allografts in infected wounds].	/pubmed/330986	Bartholdson L, Brandberg A, Elgefors B, Lindblom GB.	Lakartidningen. 1977 Aug 10;74(32):2688-9. Swedish. No abstract available.	Lakartidningen. 1977	PubMed	citation	PMID:330986	pubmed	330986	create date:1977/08/10 | first author:Bartholdson L
[Clinical experiences with allografts in 2 burn departments].	/pubmed/330984	Arturson G, Glaumann B, Henriksson TG, NylÃ©n B.	Lakartidningen. 1977 Aug 10;74(32):2686-7. Swedish. No abstract available.	Lakartidningen. 1977	PubMed	citation	PMID:330984	pubmed	330984	create date:1977/08/10 | first author:Arturson G
Incorporation of stored cell-free dermal collagen allografts into skin wounds: a short term study.	/pubmed/836988	Oliver RF, Grant RA, Hulme MJ, Mudie A.	Br J Plast Surg. 1977 Jan;30(1):88-95.	Br J Plast Surg. 1977	PubMed	citation	PMID:836988	pubmed	836988	create date:1977/01/01 | first author:Oliver RF
Calyceal-cutaneous fistulae in renal transplant patients.	/pubmed/793542	Goldman MH, Burleson RL, Tilney NL, Vineyard GC, Wilson RE.	Ann Surg. 1976 Dec;184(6):679-81.	Ann Surg. 1976	PubMed	citation	PMID:793542 | PMCID:PMC1345406	pubmed	793542	create date:1976/12/01 | first author:Goldman MH
Immunologic parameters of ultraviolet carcinogenesis.	/pubmed/1003502	Kripke ML, Fisher MS.	J Natl Cancer Inst. 1976 Jul;57(1):211-5.	J Natl Cancer Inst. 1976	PubMed	citation	PMID:1003502	pubmed	1003502	create date:1976/07/01 | first author:Kripke ML
Comparison of coarse mesh gauze with biologic dressings on granulating wounds.	/pubmed/820214	Levine NS, Lindberg RA, Salisbury RE, Mason AD Jr, Pruitt BA Jr.	Am J Surg. 1976 Jun;131(6):727-9.	Am J Surg. 1976	PubMed	citation	PMID:820214	pubmed	820214	create date:1976/06/01 | first author:Levine NS
[Gallium sulfate and skin allografts in the mouse].	/pubmed/781603	Maurel E, Mazard AM, Bouissou H.	Pathol Biol (Paris). 1976 May;24(5):349-54. French.	Pathol Biol (Paris). 1976	PubMed	citation	PMID:781603	pubmed	781603	create date:1976/05/01 | first author:Maurel E
Primary excision and prompt grafting as routine therapy for the treatment of thermal burns in children.	/pubmed/772845	Burke JF, Quinby WC Jr, Bondoc CC.	Surg Clin North Am. 1976 Apr;56(2):477-94.	Surg Clin North Am. 1976	PubMed	citation	PMID:772845	pubmed	772845	create date:1976/04/01 | first author:Burke JF
use of F(ab')2 fragment in experimental skin transplantation for burns.	/pubmed/769200	Raynor AC, Baird BD, Winters DR, Barnes MA, Yoakum ST, Leary AG, Munster AM.	Surg Gynecol Obstet. 1976 Apr;142(4):524-8.	Surg Gynecol Obstet. 1976	PubMed	citation	PMID:769200	pubmed	769200	create date:1976/04/01 | first author:Raynor AC
Bacterial contamination of skin used as a biological dressing. A potential hazard.	/pubmed/765519	Monafo WW, Tandon SN, Bradley RE, Condict C.	JAMA. 1976 Mar 22;235(12):1248-9.	JAMA. 1976	PubMed	citation	PMID:765519	pubmed	765519	create date:1976/03/22 | first author:Monafo WW
Induced and spontaneous diabetes mellitus and suppression of cell-mediated immunologic responses. Granuloma formation, delayed dermal reactivity and allograft rejection.	/pubmed/130384	Mahmoud AA, Rodman HM, Mandel MA, Warren KS.	J Clin Invest. 1976 Feb;57(2):362-7.	J Clin Invest. 1976	PubMed	citation	PMID:130384 | PMCID:PMC436660	pubmed	130384	create date:1976/02/01 | first author:Mahmoud AA
Skin collagen allografts in the rat.	/pubmed/1105199	Oliver RF, Hulme MJ, Mudie A, Grant RA.	Nature. 1975 Dec 11;258(5535):537-9. No abstract available.	Nature. 1975	PubMed	citation	PMID:1105199	pubmed	1105199	create date:1975/12/11 | first author:Oliver RF
Immunosuppression and temporary skin transplantation in the treatment of massive third degree burns.	/pubmed/809014	Burke JF, Quinby WC, Bondoc CC, Cosimi AB, Russell PS, Szyfelbein SK.	Ann Surg. 1975 Sep;182(3):183-97.	Ann Surg. 1975	PubMed	citation	PMID:809014 | PMCID:PMC1343922	pubmed	809014	create date:1975/09/01 | first author:Burke JF
Treatment of the severely burned child with skin transplantation modified by immunosuppressive therapy.	/pubmed/4611358	Diethelm AG, Dimick AR, Shaw JF, Baker HJ, Phillips SJ.	Ann Surg. 1974 Dec;180(6):814-8.	Ann Surg. 1974	PubMed	citation	PMID:4611358 | PMCID:PMC1343800	pubmed	4611358	create date:1974/12/01 | first author:Diethelm AG
Effect of a synthetic dressing formed on a burn wound in rats: a comparison of allografts, collagen sheets, and polyhydroxyethylmethacrylate in the control of wound infection.	/pubmed/4213719	Nathan P, Macmillan BG, Holder IA.	Appl Microbiol. 1974 Sep;28(3):465-8.	Appl Microbiol. 1974	PubMed	citation	PMID:4213719 | PMCID:PMC186744	pubmed	4213719	create date:1974/09/01 | first author:Nathan P
Preliminary report on the comparative use of lyophilized homograft and xenograft in the closure of raw areas.	/pubmed/4600515	Hackett M, Bowen J.	Br J Surg. 1974 Jun;61(6):427-9. No abstract available.	Br J Surg. 1974	PubMed	citation	PMID:4600515	pubmed	4600515	create date:1974/06/01 | first author:Hackett M
[Importance of allografts and xenografts in skin losses].	/pubmed/4594819	Vrabec R.	Rozhl Chir. 1974 Mar;53(3):187-9. Czech. No abstract available.	Rozhl Chir. 1974	PubMed	citation	PMID:4594819	pubmed	4594819	create date:1974/03/01 | first author:Vrabec R
Non-specific factors affecting the fate of skin allografts under conditions of a weak host's response.	/pubmed/4125601	PolÃ¡ckovÃ¡ M, ViklickÃ½ V.	Folia Biol (Praha). 1973;19(3):179-86. No abstract available.	Folia Biol (Praha). 1973	PubMed	citation	PMID:4125601	pubmed	4125601	create date:1973/01/01 | first author:PolÃ¡ckovÃ¡ M
An appraisal of allografts and xenografts as biological dressings for wounds and burns.	/pubmed/4555244	Artz CP, Rittenbury MS, Yarbrough DR 3rd.	Ann Surg. 1972 Jun;175(6):934-8. No abstract available.	Ann Surg. 1972	PubMed	citation	PMID:4555244 | PMCID:PMC1355340	pubmed	4555244	create date:1972/06/01 | first author:Artz CP
Prolonged survival of rabbit skin allografts after treatment with locally applied triamcinolone acetonide in combination with small doses of systemic immunosuppressives.	/pubmed/4550349	Klaue P, Jolley WB.	Transplantation. 1972 Jan;13(1):53-5. No abstract available.	Transplantation. 1972	PubMed	citation	PMID:4550349	pubmed	4550349	create date:1972/01/01 | first author:Klaue P
The effect of traumatic and nontraumatic shock on allograft survival.	/pubmed/4941215	Markley K, Thornton SW, Smallman E.	Surgery. 1971 Nov;70(5):667-73. No abstract available.	Surgery. 1971	PubMed	citation	PMID:4941215	pubmed	4941215	create date:1971/11/01 | first author:Markley K
[The wide use of skin allografts].	/pubmed/4945698	Giladi A, Neuman Z.	Harefuah. 1971 Jun 1;80(11):594-6. Hebrew. No abstract available.	Harefuah. 1971	PubMed	citation	PMID:4945698	pubmed	4945698	create date:1971/06/01 | first author:Giladi A
Versatility of skin allografts: desirability of a viable frozen tissue bank.	/pubmed/4932137	Graham WP 3rd, Hamilton RW, Lehr HB.	J Trauma. 1971 Jun;11(6):494-501. No abstract available.	J Trauma. 1971	PubMed	citation	PMID:4932137	pubmed	4932137	create date:1971/06/01 | first author:Graham WP 3rd
Rejection of skin allografts by irradiation chimeras: evidence for skin-specific transplantation barrier.	/pubmed/4937982	Lance EM, Boyse EA, Cooper S, Carswell EA.	Transplant Proc. 1971 Mar;3(1):864-8. No abstract available.	Transplant Proc. 1971	PubMed	citation	PMID:4937982	pubmed	4937982	create date:1971/03/01 | first author:Lance EM
HL-A matching in treatment of burned patients with skin allografts.	/pubmed/4195544	Batchelor JR, Hackett M.	Lancet. 1970 Sep 19;2(7673):581-3. No abstract available.	Lancet. 1970	PubMed	citation	PMID:4195544	pubmed	4195544	create date:1970/09/19 | first author:Batchelor JR
Allograft coverage of open wounds of various types in children.	/pubmed/4916928	O'Neill JA Jr.	South Med J. 1970 Aug;63(8):881-5. No abstract available.	South Med J. 1970	PubMed	citation	PMID:4916928	pubmed	4916928	create date:1970/08/01 | first author:O'Neill JA Jr
Cells involved in cell-mediated and transplantation immunity in the rabbit. I. The noninvolvement of the bone marrow antigen reactive cell in the transplant rejection reaction.	/pubmed/4905671	Richter M, Abdou NI, Midgley RD.	Proc Natl Acad Sci U S A. 1970 Jan;65(1):70-3.	Proc Natl Acad Sci U S A. 1970	PubMed	citation	PMID:4905671 | PMCID:PMC286192	pubmed	4905671	create date:1970/01/01 | first author:Richter M
Skin allografts and immunosuppression in the treatment of massive thermal injury.	/pubmed/4892315	Koumans RK, Burke JF.	Surgery. 1969 Jul;66(1):89-96. No abstract available.	Surgery. 1969	PubMed	citation	PMID:4892315	pubmed	4892315	create date:1969/07/01 | first author:Koumans RK
The failure of lyophilized skin to induce allograft immunity.	/pubmed/4910603	Abbott WM.	Surg Forum. 1969;20:297-9. No abstract available.	Surg Forum. 1969	PubMed	citation	PMID:4910603	pubmed	4910603	create date:1969/01/01 | first author:Abbott WM
Combined burn therapy utilizing immediate skin allografts and 0.5 percent AgNO3.	/pubmed/4879287	Burke JF, Bondoc CC.	Arch Surg. 1968 Nov;97(5):716-21. No abstract available.	Arch Surg. 1968	PubMed	citation	PMID:4879287	pubmed	4879287	create date:1968/11/01 | first author:Burke JF
Influence of hyperbaric oxygen and multiple skin allografts on the healing of skin wounds.	/pubmed/4862384	Shulman AG, Krohn HL.	Surgery. 1967 Dec;62(6):1051-8. No abstract available.	Surgery. 1967	PubMed	citation	PMID:4862384	pubmed	4862384	create date:1967/12/01 | first author:Shulman AG
Tissue transplantation immunity in the adult newt, Diemictylus viridescens. I. The latent phase: healing, restoration of circulation, and pigment cell changes in autografts and allografts.	/pubmed/5339646	Cohen N.	J Exp Zool. 1966 Nov;163(2):157-71. No abstract available.	J Exp Zool. 1966	PubMed	citation	PMID:5339646	pubmed	5339646	create date:1966/11/01 | first author:Cohen N
HOMOGRAFT SENSITIVITY REACTIONS IN IRRADIATED HAMSTERS.	/pubmed/14255213	RAMSEIER H, STREILEIN JW.	Lancet. 1965 Mar 20;1(7386):622-4. No abstract available.	Lancet. 1965	PubMed	citation	PMID:14255213	pubmed	14255213	create date:1965/03/20 | first author:RAMSEIER H
THE USE OF UNBURNED SKIN FROM BURNED ANIMALS AS HOMOGRAFTS WITH THE ADJUNCTIVE USE OF CONVALESCENT BURN SERUM.	/pubmed/14154845	ARONS MS, LEWIS SR, LYNCH JB, BLOCKER TG Jr.	J Surg Res. 1964 Jun;4:253-6. No abstract available.	J Surg Res. 1964	PubMed	citation	PMID:14154845	pubmed	14154845	create date:1964/06/01 | first author:ARONS MS
ALTERED REACTIVITY OF SKIN HOMOGRAFTS IN SEVERE THERMAL INJURY.	/pubmed/14129385	RAPAPORT FT, CONVERSE JM, HORN L, BALLANTYNE DL Jr, MULHOLLAND JH.	Ann Surg. 1964 Mar;159:390-5. No abstract available.	Ann Surg. 1964	PubMed	citation	PMID:14129385 | PMCID:PMC1408574	pubmed	14129385	create date:1964/03/01 | first author:RAPAPORT FT
DISSOCIATION OF HOMOGRAFT RESPONSE TO ALLOGENEIC VERSUS XENOGENEIC SKIN GRAFTS IN IRRADIATED MICE.	/pubmed/14045136	TYAN ML, COLE LJ.	Science. 1963 Aug 30;141(3583):813-4.	Science. 1963	PubMed	citation	PMID:14045136	pubmed	14045136	create date:1963/08/30 | first author:TYAN ML
[Clinical study of skin homografts in the treatment of burns].	/pubmed/13975662	RUSSO Ado C, MARIANI U, SUCENA RC.	Rev Paul Med. 1963 Jun;62:421-41. Portuguese. No abstract available.	Rev Paul Med. 1963	PubMed	citation	PMID:13975662	pubmed	13975662	create date:1963/06/01 | first author:RUSSO Ado C
Skin homografts--a life-saving measure in severely burned children.	/pubmed/13963589	HAYNES BW Jr.	J Trauma. 1963 May;3:217-24. No abstract available.	J Trauma. 1963	PubMed	citation	PMID:13963589	pubmed	13963589	create date:1963/05/01 | first author:HAYNES BW Jr
Skin homograft replacement technique.	/pubmed/13958882	FOSSATI GH.	Br J Plast Surg. 1963 Apr;16:125-6. No abstract available.	Br J Plast Surg. 1963	PubMed	citation	PMID:13958882	pubmed	13958882	create date:1963/04/01 | first author:FOSSATI GH
A suggested use of homografts.	/pubmed/14025402	DAVIES DS, DAVIES D, BINNEWALD B.	S Afr Med J. 1963 Feb 9;37:175-9. No abstract available.	S Afr Med J. 1963	PubMed	citation	PMID:14025402	pubmed	14025402	create date:1963/02/09 | first author:DAVIES DS
[Skin auto-homotransplantation according to Mowlem and Jackson as a method of surgical treatment of extensive deep burns].	/pubmed/14017104	BURMISTROV VM.	Ortop Travmatol Protez. 1962 Nov;23:51-5. Russian. No abstract available.	Ortop Travmatol Protez. 1962	PubMed	citation	PMID:14017104	pubmed	14017104	create date:1962/11/01 | first author:BURMISTROV VM
[The role of the homograft in the Mowlem-Jackson procedure].	/pubmed/14022455	COLSON P, LECLERCQ P, GANGOLPHE M, HOUOT R, PRUNIERAS M.	Acta Chir Belg. 1962 Oct;61:751-5. French. No abstract available.	Acta Chir Belg. 1962	PubMed	citation	PMID:14022455	pubmed	14022455	create date:1962/10/01 | first author:COLSON P
Exploitation of the homograft reaction for haemostasis of wounds associated with bleeding diatheses.	/pubmed/13958996	FOWLER R Jr.	Med J Aust. 1962 Sep 15;49(2):420-1. No abstract available.	Med J Aust. 1962	PubMed	citation	PMID:13958996	pubmed	13958996	create date:1962/09/15 | first author:FOWLER R Jr
[Morphological changes in free skin homografts in experimental acute radiation sickness].	/pubmed/14009629	ZAITSEVA KK.	Vestn Khir Im I I Grek. 1962 Aug;89:26-33. Russian. No abstract available.	Vestn Khir Im I I Grek. 1962	PubMed	citation	PMID:14009629	pubmed	14009629	create date:1962/08/01 | first author:ZAITSEVA KK
[Homografts in burns].	/pubmed/13980481	TEIXEIRA P.	J Soc Cienc Med Lisb. 1962 Jul;126:396-402. Portuguese. No abstract available.	J Soc Cienc Med Lisb. 1962	PubMed	citation	PMID:13980481	pubmed	13980481	create date:1962/07/01 | first author:TEIXEIRA P
Homograft skin--a valuable adjunct to the treatment of thermal burns.	/pubmed/14468033	MACMILLAN BG.	J Trauma. 1962 Mar;2:130-41. No abstract available.	J Trauma. 1962	PubMed	citation	PMID:14468033	pubmed	14468033	create date:1962/03/01 | first author:MACMILLAN BG
Influence of thermal trauma per se on homograft survival: an experimental study.	/pubmed/13864002	BAILEY BN, LEWIS SR, BLOCKER TG Jr.	Tex Rep Biol Med. 1962;20:30-8. No abstract available.	Tex Rep Biol Med. 1962	PubMed	citation	PMID:13864002	pubmed	13864002	create date:1962/01/01 | first author:BAILEY BN
[On the fate of skin auto- and homografts implanted into burn wounds in children].	/pubmed/14450451	IAROSHEVSKAIA EN.	Vestn Khir Im I I Grek. 1961 Dec;87:27-37. Russian. No abstract available.	Vestn Khir Im I I Grek. 1961	PubMed	citation	PMID:14450451	pubmed	14450451	create date:1961/12/01 | first author:IAROSHEVSKAIA EN
Skin homografting.	/pubmed/14493534	ROMANA CO.	Philipp J Surg Surg Spec. 1961 May-Jun;16:152-4. No abstract available.	Philipp J Surg Surg Spec. 1961	PubMed	citation	PMID:14493534	pubmed	14493534	create date:1961/05/01 | first author:ROMANA CO
Studies on the healing of successful skin homografts in albino rats.	/pubmed/13856005	KAMRIN BB.	Ann N Y Acad Sci. 1960 May 31;187:323-51. No abstract available.	Ann N Y Acad Sci. 1960	PubMed	citation	PMID:13856005	pubmed	13856005	create date:1960/05/31 | first author:KAMRIN BB
[Remarks on the use of skin homografts in burns].	/pubmed/14426076	NASILOWSKI W.	Lyon Chir. 1960 May;56:412-4. French. No abstract available.	Lyon Chir. 1960	PubMed	citation	PMID:14426076	pubmed	14426076	create date:1960/05/01 | first author:NASILOWSKI W
[Treatment of massive burns. Behavior of skin grafts (auto- and homografts) in the Mowlen-Jackson procedure].	/pubmed/13811371	COLSON P, PRUNIERAS M.	Lyon Chir. 1960 Mar;56:182-98. French. No abstract available.	Lyon Chir. 1960	PubMed	citation	PMID:13811371	pubmed	13811371	create date:1960/03/01 | first author:COLSON P
Stored skin homografts in extensivelv burned patients.	/pubmed/13846635	YOUNG JM, HYATT GW.	Arch Surg. 1960 Feb;80:208-13. No abstract available.	Arch Surg. 1960	PubMed	citation	PMID:13846635	pubmed	13846635	create date:1960/02/01 | first author:YOUNG JM
Tolerance of F1 hybrid skin homografts in the parent strain induced by parabiosis.	/pubmed/14421788	MARTINEZ C, SHAPIRO F, KELMAN H, ONSTAD T, GOOD RA.	Proc Soc Exp Biol Med. 1960 Feb;103:266-9. No abstract available.	Proc Soc Exp Biol Med. 1960	PubMed	citation	PMID:14421788	pubmed	14421788	create date:1960/02/01 | first author:MARTINEZ C
Studies of the dermis in skin homografts.	/pubmed/13848639	MCKHANN CF.	Res Rep Nav Med Res Inst (US). 1960 Jan 8;03:1-9. No abstract available.	Res Rep Nav Med Res Inst (US). 1960	PubMed	citation	PMID:13848639	pubmed	13848639	create date:1960/01/08 | first author:MCKHANN CF
[Utilization of homografts alternated with autografts in the treatment of large burns. II. Histobiological study].	/pubmed/13811370	COLSON P, LECLERCQ P, GANGOLPHE M, HOUOT R, JANVIER H, PRUNIERAS M.	Ann Chir Plast. 1959 Sep;4:177-86. French. No abstract available.	Ann Chir Plast. 1959	PubMed	citation	PMID:13811370	pubmed	13811370	create date:1959/09/01 | first author:COLSON P
[Use of homografts alternated with autografts (Mowlem-Jackson) in the treatment of extensive burns; clinical results; histobiological studies].	/pubmed/13617695	COLSON P, LECLERCQ P, HOUOT R, GANGOLPHE M, JANVIER H.	Ann Chir Plast. 1958 Dec;3(4):275-9. French. No abstract available.	Ann Chir Plast. 1958	PubMed	citation	PMID:13617695	pubmed	13617695	create date:1958/12/01 | first author:COLSON P
Lymphatic repair and the genesis of homograft immunity.	/pubmed/13617875	SCOTHORNE RJ.	Ann N Y Acad Sci. 1958 Oct 7;73(3):673-5. No abstract available.	Ann N Y Acad Sci. 1958	PubMed	citation	PMID:13617875	pubmed	13617875	create date:1958/10/07 | first author:SCOTHORNE RJ
The pattern of wound healing of skin autografts and skin homografts in the rat.	/pubmed/13556491	ARGUEDAS JM, PEREZ-TAMAYO R.	Surg Gynecol Obstet. 1958 Jun;106(6):671-8. No abstract available.	Surg Gynecol Obstet. 1958	PubMed	citation	PMID:13556491	pubmed	13556491	create date:1958/06/01 | first author:ARGUEDAS JM
The use of skin homografts in burns.	/pubmed/13517368	JACKSON D.	Ned Tijdschr Geneeskd. 1958 Feb 8;102(6):300-1. No abstract available.	Ned Tijdschr Geneeskd. 1958	PubMed	citation	PMID:13517368	pubmed	13517368	create date:1958/02/08 | first author:JACKSON D
[Postmortem skin homografts & maintenance of a skin bank].	/pubmed/13543439	MCDOWELL F.	Sem Med. 1958 Jan 16;112(3):87-91. Spanish. No abstract available.	Sem Med. 1958	PubMed	citation	PMID:13543439	pubmed	13543439	create date:1958/01/16 | first author:MCDOWELL F
Post-mortem homografts in extensive burns.	/pubmed/13436343	DAVIS NC.	Aust N Z J Surg. 1957 May;26(4):244-7. No abstract available.	Aust N Z J Surg. 1957	PubMed	citation	PMID:13436343	pubmed	13436343	create date:1957/05/01 | first author:DAVIS NC
[Use of skin homografts in the treatment of burns; clinical study].	/pubmed/13450499	COLSON P, STAGNARA P, HOUOT R, LECLERCQ.	Lyon Chir. 1957 May;53(3):416-23. French. No abstract available.	Lyon Chir. 1957	PubMed	citation	PMID:13450499	pubmed	13450499	create date:1957/05/01 | first author:COLSON P
Prolonged survival of a skin homograft in a patient with very extensive burns.	/pubmed/13411916	KAY GD.	Ann N Y Acad Sci. 1957 Mar 22;64(5):767-74. No abstract available.	Ann N Y Acad Sci. 1957	PubMed	citation	PMID:13411916	pubmed	13411916	create date:1957/03/22 | first author:KAY GD
[Treatment of third degree burns with special reference to homografts].	/pubmed/13352812	ZDRAVIC F.	Vojnosanit Pregl. 1956 Mar-Apr;13(3-4):175-80. Serbian. No abstract available.	Vojnosanit Pregl. 1956	PubMed	citation	PMID:13352812	pubmed	13352812	create date:1956/03/01 | first author:ZDRAVIC F
Postmortem skin homografts in the treatment of extensive burns.	/pubmed/13268214	ARTZ CP, BECKER JM, SAKO Y, BRONWELL AW.	AMA Arch Surg. 1955 Nov;71(5):682-7. No abstract available.	AMA Arch Surg. 1955	PubMed	citation	PMID:13268214	pubmed	13268214	create date:1955/11/01 | first author:ARTZ CP
[Homografts in severe burns; skin bank].	/pubmed/13255137	KIRSCHBAUM S.	Rev Asoc Med Argent. 1955 Jul 15-30;69(799-800):233-6. Spanish. No abstract available.	Rev Asoc Med Argent. 1955	PubMed	citation	PMID:13255137	pubmed	13255137	create date:1955/07/15 | first author:KIRSCHBAUM S
Postmortem homografts to reduce mortality in extensive burns: early biological closure and saving of patients for permanent healing; use in mass casualties and in national disaster.	/pubmed/13211216	BROWN JB, FRYER MP.	J Am Med Assoc. 1954 Nov 20;156(12):1163-6. No abstract available.	J Am Med Assoc. 1954	PubMed	citation	PMID:13211216	pubmed	13211216	create date:1954/11/20 | first author:BROWN JB
Permanent survival of homograft.	/pubmed/13189021	MEEK CP.	Am J Surg. 1954 Sep;88(3):504-6. No abstract available.	Am J Surg. 1954	PubMed	citation	PMID:13189021	pubmed	13189021	create date:1954/09/01 | first author:MEEK CP
[Severe burns; therapy, homografts].	/pubmed/13161698	KIRSCHBAUM S, SCHNEERSON D, PANDOLFI CA.	Dia Med. 1954 Apr 8;26(20):465-72. Undetermined Language. No abstract available.	Dia Med. 1954	PubMed	citation	PMID:13161698	pubmed	13161698	create date:1954/04/08 | first author:KIRSCHBAUM S
A clinical study of the use of skin homografts for burns.	/pubmed/13149795	JACKSON D.	Br J Plast Surg. 1954 Apr;7(1):26-43. No abstract available.	Br J Plast Surg. 1954	PubMed	citation	PMID:13149795	pubmed	13149795	create date:1954/04/01 | first author:JACKSON D
Postmortem homografts as biological dressings for extensive burns and denuded areas; immediate and preserved homografts as life-saving procedures.	/pubmed/13092792	BROWN JB, FRYER MP, RANDALL P, LU M.	Ann Surg. 1953 Oct;138(4):618-30. No abstract available.	Ann Surg. 1953	PubMed	citation	PMID:13092792 | PMCID:PMC1609464	pubmed	13092792	create date:1953/10/01 | first author:BROWN JB
Experience with a case of simultaneous autograft and homograft of skin in third degree burns on ACTH.	/pubmed/14941703	McNICHOL JW.	Plast Reconstr Surg (1946). 1952 May;9(5):437-72. No abstract available.	Plast Reconstr Surg (1946). 1952	PubMed	citation	PMID:14941703	pubmed	14941703	create date:1952/05/01 | first author:McNICHOL JW
Use of homografts in extensively burned patients.	/pubmed/14790102	SANDERS GB, MOORE RH Jr.	Am J Surg. 1950 Nov 15;80(6):637-44. No abstract available.	Am J Surg. 1950	PubMed	citation	PMID:14790102	pubmed	14790102	create date:1950/11/15 | first author:SANDERS GB

## Sheet: EMT
("scaffold" or "hydrogel" or "matrix" or "gel" ) AND ("skin" or "dermis" or "dermal" or "cutaneous" or "cutanate") AND ("wound" or "wounds") AND ("healing") NOT review
Title	URL	Description	Details	ShortDetails	Resource	Type	Identifiers	Db	EntrezUID	Properties						Year of Pub	Counts per year		year	count	cumulative
An adipogenic gel for surgical reconstruction of the subcutaneous fat layer in a rat model.	/pubmed/25950280	Debels H, Gerrand YW, Poon CJ, Abberton KM, Morrison WA, Mitchell GM.	J Tissue Eng Regen Med. 2017 Apr;11(4):1230-1241. doi: 10.1002/term.2025. Epub 2015 May 6.	J Tissue Eng Regen Med. 2017	PubMed	citation	PMID:25950280	pubmed	25950280	create date:2015/05/08 | first author:Debels H						2017	4
Pulsed electrical stimulation modulates fibroblasts' behaviour through the Smad signalling pathway.	/pubmed/25712595	Wang Y, Rouabhia M, Lavertu D, Zhang Z.	J Tissue Eng Regen Med. 2017 Apr;11(4):1110-1121. doi: 10.1002/term.2014. Epub 2015 Feb 25.	J Tissue Eng Regen Med. 2017	PubMed	citation	PMID:25712595	pubmed	25712595	create date:2015/02/26 | first author:Wang Y						2017	4
Mesenchymal stem cell-conditioned medium accelerates wound healing with fewer scars.	/pubmed/26635066	Li M, Luan F, Zhao Y, Hao H, Liu J, Dong L, Fu X, Han W.	Int Wound J. 2017 Feb;14(1):64-73. doi: 10.1111/iwj.12551. Epub 2015 Dec 3.	Int Wound J. 2017	PubMed	citation	PMID:26635066	pubmed	26635066	create date:2015/12/05 | first author:Li M						2017	4		2015	347	3443
Interferon-Î² gene transfer inhibits melanoma cells adhesion and migration.	/pubmed/26597133	Rossi ÃšA, Finocchiaro LM, Glikin GC.	Cytokine. 2017 Jan;89:201-208. doi: 10.1016/j.cyto.2015.11.012. Epub 2015 Dec 1.	Cytokine. 2017	PubMed	citation	PMID:26597133	pubmed	26597133	create date:2015/11/26 | first author:Rossi ÃšA						2017	4		2014	287	3096
Injected biodegradable polyurethane scaffolds support tissue infiltration and delay wound contraction in a porcine excisional model.	/pubmed/26343927	Adolph EJ, Guo R, Pollins AC, Zienkiewicz K, Cardwell N, Davidson JM, Guelcher SA, Nanney LB.	J Biomed Mater Res B Appl Biomater. 2016 Nov;104(8):1679-1690. doi: 10.1002/jbm.b.33515. Epub 2015 Sep 7.	J Biomed Mater Res B Appl Biomater. 2016	PubMed	citation	PMID:26343927 | PMCID:PMC4837087	pubmed	26343927	create date:2016/10/19 | first author:Adolph EJ						2016	53		2013	273	2809
Matrix-directed differentiation of human adipose-derived mesenchymal stem cells to dermal-like fibroblasts that produce extracellular matrix.	/pubmed/24616295	Sivan U, Jayakumar K, Krishnan LK.	J Tissue Eng Regen Med. 2016 Oct;10(10):E546-E558. doi: 10.1002/term.1865. Epub 2014 Feb 25.	J Tissue Eng Regen Med. 2016	PubMed	citation	PMID:24616295	pubmed	24616295	create date:2014/03/13 | first author:Sivan U						2016	53		2012	245	2536
Human unrestricted somatic stem cells loaded in nanofibrous PCL scaffold and their healing effect on skin defects.	/pubmed/26140614	Bahrami H, Keshel SH, Chari AJ, Biazar E.	Artif Cells Nanomed Biotechnol. 2016 Sep;44(6):1556-60. doi: 10.3109/21691401.2015.1062390. Epub 2015 Jul 3.	Artif Cells Nanomed Biotechnol. 2016	PubMed	citation	PMID:26140614	pubmed	26140614	create date:2015/07/04 | first author:Bahrami H						2016	53		2011	194	2291
Environmentally relevant concentration of arsenic trioxide and humic acid promoted tumor progression of human cervical cancer cells: In vivo and in vitro studies.	/pubmed/25728215	Tsai ML, Yen CC, Lu FJ, Ting HC, Chang HR.	Environ Toxicol. 2016 Sep;31(9):1121-32. doi: 10.1002/tox.22121. Epub 2015 Mar 2.	Environ Toxicol. 2016	PubMed	citation	PMID:25728215	pubmed	25728215	create date:2015/03/03 | first author:Tsai ML						2016	53		2010	184	2097
Vitamin C promotes wound healing through novel pleiotropic mechanisms.	/pubmed/26290474	Mohammed BM, Fisher BJ, Kraskauskas D, Ward S, Wayne JS, Brophy DF, Fowler AA 3rd, Yager DR, Natarajan R.	Int Wound J. 2016 Aug;13(4):572-84. doi: 10.1111/iwj.12484. Epub 2015 Aug 20.	Int Wound J. 2016	PubMed	citation	PMID:26290474	pubmed	26290474	create date:2015/08/21 | first author:Mohammed BM						2016	53		2009	175	1913
Hen egg white ovomacroglobulin promotes fibroblast migration via mediating cell adhesion and cytoskeleton.	/pubmed/26467490	Geng F, Huang X, Ma M.	J Sci Food Agric. 2016 Jul;96(9):3188-94. doi: 10.1002/jsfa.7498. Epub 2015 Nov 18.	J Sci Food Agric. 2016	PubMed	citation	PMID:26467490	pubmed	26467490	create date:2015/10/16 | first author:Geng F						2016	53		2008	174	1738
Prototype Development of the Intelligent Hydrogel Wound Dressing and Its Efficacy in the Detection of Model Pathogenic Wound Biofilms.	/pubmed/26492095	Thet NT, Alves DR, Bean JE, Booth S, Nzakizwanayo J, Young AE, Jones BV, Jenkins AT.	ACS Appl Mater Interfaces. 2016 Jun 22;8(24):14909-19. doi: 10.1021/acsami.5b07372. Epub 2015 Oct 22.	ACS Appl Mater Interfaces. 2016	PubMed	citation	PMID:26492095	pubmed	26492095	create date:2015/10/23 | first author:Thet NT						2016	53		2007	147	1564
Early activation of fibroblasts during PDT treatment in leg ulcers.	/pubmed/24927172	Corsi A, Lecci PP, Bacci S, Cappugi P, Pimpinelli N.	G Ital Dermatol Venereol. 2016 Jun;151(3):223-9. Epub 2014 Jun 13.	G Ital Dermatol Venereol. 2016	PubMed	citation	PMID:24927172	pubmed	24927172	create date:2014/06/14 | first author:Corsi A						2016	53		2006	136	1417
Exploration of the wound healing effect of topical administration of nicotine in combination with collagen scaffold in a rabbit model.	/pubmed/26497310	Masuoka H, Morimoto N, Sakamoto M, Ogino S, Suzuki S.	J Artif Organs. 2016 Jun;19(2):167-74. doi: 10.1007/s10047-015-0873-6. Epub 2015 Oct 26.	J Artif Organs. 2016	PubMed	citation	PMID:26497310	pubmed	26497310	create date:2015/10/27 | first author:Masuoka H						2016	53		2005	130	1281
Fibrin biomatrix-conjugated platelet-derived growth factor AB accelerates wound healing in severe thermal injury.	/pubmed/23723146	Mittermayr R, Branski L, Moritz M, Jeschke MG, Herndon DN, Traber D, Schense J, Gampfer J, Goppelt A, Redl H.	J Tissue Eng Regen Med. 2016 May;10(5):E275-85. doi: 10.1002/term.1749. Epub 2013 May 31.	J Tissue Eng Regen Med. 2016	PubMed	citation	PMID:23723146	pubmed	23723146	create date:2013/06/01 | first author:Mittermayr R						2016	53		2004	125	1151
Fabrication and characterization of nano-fibrous bilayer composite for skin regeneration application.	/pubmed/26318088	Arasteh S, Kazemnejad S, Khanjani S, Heidari-Vala H, Akhondi MM, Mobini S.	Methods. 2016 Apr 15;99:3-12. doi: 10.1016/j.ymeth.2015.08.017. Epub 2015 Aug 28.	Methods. 2016	PubMed	citation	PMID:26318088	pubmed	26318088	create date:2015/09/01 | first author:Arasteh S						2016	53		2003	104	1026
The effects of enteral glutamine on radiotherapy induced dermatitis in breast cancer.	/pubmed/25869479	Eda K, Uzer K, Murat T, Cenk U.	Clin Nutr. 2016 Apr;35(2):436-9. doi: 10.1016/j.clnu.2015.03.009. Epub 2015 Mar 26.	Clin Nutr. 2016	PubMed	citation	PMID:25869479	pubmed	25869479	create date:2015/04/15 | first author:Eda K						2016	53		2002	107	922
Study of stiffness effects of poly(amidoamine)-poly(n-isopropyl acrylamide) hydrogel on wound healing.	/pubmed/26628331	Chen S, Shi J, Xu X, Ding J, Zhong W, Zhang L, Xing M, Zhang L.	Colloids Surf B Biointerfaces. 2016 Apr 1;140:574-82. doi: 10.1016/j.colsurfb.2015.08.041. Epub 2015 Aug 28.	Colloids Surf B Biointerfaces. 2016	PubMed	citation	PMID:26628331	pubmed	26628331	create date:2015/12/03 | first author:Chen S						2016	53		2001	90	815
FGF2 Overrides TGFÎ²1-Driven Integrin ITGA11 Expression in Human Dermal Fibroblasts.	/pubmed/26403263	Grella A, Kole D, Holmes W, Dominko T.	J Cell Biochem. 2016 Apr;117(4):1000-8. doi: 10.1002/jcb.25386. Epub 2015 Oct 6.	J Cell Biochem. 2016	PubMed	citation	PMID:26403263	pubmed	26403263	create date:2015/09/26 | first author:Grella A						2016	53		2000	81	725
Efficacy of gelatin gel sheets sustaining epidermal growth factor for murine skin defects.	/pubmed/27020831	Ogino S, Morimoto N, Sakamoto M, Jinno C, Taira T, Suzuki S.	J Surg Res. 2016 Apr;201(2):446-54. doi: 10.1016/j.jss.2015.11.027. Epub 2015 Nov 24.	J Surg Res. 2016	PubMed	citation	PMID:27020831	pubmed	27020831	create date:2016/03/30 | first author:Ogino S						2016	53		1999	81	644
Efficacy of gelatin gel sheets in sustaining the release of basic fibroblast growth factor for murine skin defects.	/pubmed/27020822	Sakamoto M, Morimoto N, Ogino S, Jinno C, Taira T, Suzuki S.	J Surg Res. 2016 Apr;201(2):378-87. doi: 10.1016/j.jss.2015.11.045. Epub 2015 Nov 30.	J Surg Res. 2016	PubMed	citation	PMID:27020822	pubmed	27020822	create date:2016/03/30 | first author:Sakamoto M						2016	53		1998	78	563
Thoracic Wall Reconstruction with Acellular Porcine Dermal Collagen Matrix.	/pubmed/25068774	Schmidt J, Redwan B, Koesek V, Heitplatz B, Bedetti B, Aebert H, Wiebe K.	Thorac Cardiovasc Surg. 2016 Apr;64(3):245-51. doi: 10.1055/s-0034-1383512. Epub 2014 Jul 28.	Thorac Cardiovasc Surg. 2016	PubMed	citation	PMID:25068774	pubmed	25068774	create date:2014/07/30 | first author:Schmidt J						2016	53		1997	60	485
Biostable electrospun microfibrous scaffolds mitigate hypertrophic scar contraction in an immune-competent murine model.	/pubmed/26708709	Lorden ER, Miller KJ, Ibrahim MM, Bashirov L, Hammett E, Chakraborty S, Quiles-Torres C, Selim MA, Leong KW, Levinson H.	Acta Biomater. 2016 Mar 1;32:100-9. doi: 10.1016/j.actbio.2015.12.025. Epub 2015 Dec 17.	Acta Biomater. 2016	PubMed	citation	PMID:26708709	pubmed	26708709	create date:2015/12/29 | first author:Lorden ER						2016	53		1996	76	425
Fibroblast growth factor 2 dimer with superagonist inÂ vitro activity improves granulation tissue formation during wound healing.	/pubmed/26731578	Decker CG, Wang Y, Paluck SJ, Shen L, Loo JA, Levine AJ, Miller LS, Maynard HD.	Biomaterials. 2016 Mar;81:157-68. doi: 10.1016/j.biomaterials.2015.12.003. Epub 2015 Dec 15.	Biomaterials. 2016	PubMed	citation	PMID:26731578 | PMCID:PMC4715972	pubmed	26731578	create date:2016/01/06 | first author:Decker CG						2016	53		1995	65	349
Exposed tibial bone after burns: Flap reconstruction versus dermal substitute.	/pubmed/26376411	Verbelen J, Hoeksema H, Pirayesh A, Van Landuyt K, Monstrey S.	Burns. 2016 Mar;42(2):e31-7. doi: 10.1016/j.burns.2015.08.013. Epub 2015 Sep 12.	Burns. 2016	PubMed	citation	PMID:26376411	pubmed	26376411	create date:2015/09/17 | first author:Verbelen J						2016	53		1994	49	284
An Essential Role of NRF2 in Diabetic Wound Healing.	/pubmed/26718502	Long M, Rojo de la Vega M, Wen Q, Bharara M, Jiang T, Zhang R, Zhou S, Wong PK, Wondrak GT, Zheng H, Zhang DD.	Diabetes. 2016 Mar;65(3):780-93. doi: 10.2337/db15-0564. Epub 2015 Dec 30.	Diabetes. 2016	PubMed	citation	PMID:26718502 | PMCID:PMC4764153	pubmed	26718502	create date:2016/01/01 | first author:Long M						2016	53		1993	36	235
Airway factor XIII associates with type 2 inflammation and airway obstruction in asthmatic patients.	/pubmed/26525229	Esnault S, Kelly EA, Sorkness RL, Evans MD, Busse WW, Jarjour NN.	J Allergy Clin Immunol. 2016 Mar;137(3):767-73.e6. doi: 10.1016/j.jaci.2015.05.053. Epub 2015 Oct 30.	J Allergy Clin Immunol. 2016	PubMed	citation	PMID:26525229 | PMCID:PMC5040212	pubmed	26525229	create date:2015/11/04 | first author:Esnault S						2016	53		1992	32	199
Communication: First results of cases series of one-stage repair of gastroschisis using human acellular dermal matrix in 7 neonates.	/pubmed/26589449	Ma T, Zhang H, Liu F, Sun F, Zeng Z.	J Plast Reconstr Aesthet Surg. 2016 Mar;69(3):e55-6. doi: 10.1016/j.bjps.2015.10.035. Epub 2015 Oct 28. No abstract available.	J Plast Reconstr Aesthet Surg. 2016	PubMed	citation	PMID:26589449	pubmed	26589449	create date:2015/11/22 | first author:Ma T						2016	53		1991	22	167
Dressing with epigallocatechin gallate nanoparticles for wound regeneration.	/pubmed/26472668	Lin YH, Lin JH, Li TS, Wang SH, Yao CH, Chung WY, Ko TH.	Wound Repair Regen. 2016 Mar;24(2):287-301. doi: 10.1111/wrr.12372. Epub 2015 Dec 10.	Wound Repair Regen. 2016	PubMed	citation	PMID:26472668	pubmed	26472668	create date:2015/10/17 | first author:Lin YH						2016	53		1990	33	145
Norfloxacin-loaded collagen/chitosan scaffolds for skin reconstruction: Preparation, evaluation and in-vivo wound healing assessment.	/pubmed/26733072	Mahmoud AA, Salama AH.	Eur J Pharm Sci. 2016 Feb 15;83:155-65. doi: 10.1016/j.ejps.2015.12.026. Epub 2015 Dec 28.	Eur J Pharm Sci. 2016	PubMed	citation	PMID:26733072	pubmed	26733072	create date:2016/01/07 | first author:Mahmoud AA						2016	53		1989	20	112
Effect of pirfenidone delivered using layer-by-layer thin film on excisional wound healing.	/pubmed/26723907	Mandapalli PK, Labala S, Bojja J, Venuganti VV.	Eur J Pharm Sci. 2016 Feb 15;83:166-74. doi: 10.1016/j.ejps.2015.12.027. Epub 2015 Dec 23.	Eur J Pharm Sci. 2016	PubMed	citation	PMID:26723907	pubmed	26723907	create date:2016/01/03 | first author:Mandapalli PK						2016	53		1988	27	92
Epidermal growth factor receptor inhibition by anti-CD147 therapy in cutaneous squamous cell carcinoma.	/pubmed/25270595	Frederick JW, Sweeny L, Hartman Y, Zhou T, Rosenthal EL.	Head Neck. 2016 Feb;38(2):247-52. doi: 10.1002/hed.23885. Epub 2015 Jun 16.	Head Neck. 2016	PubMed	citation	PMID:25270595	pubmed	25270595	create date:2014/10/02 | first author:Frederick JW						2016	53		1987	10	65
Fistula tract curettage and the use of biological dermal plugs improve high transsphincteric fistula healing in an animal model.	/pubmed/26310797	Benlice C, Yildiz M, Baghaki S, Erguner I, Olgun DC, Batur S, Erdamar S, Ambarcioglu P, Hamzaoglu I, Karahasanoglu T, Baca B.	Int J Colorectal Dis. 2016 Feb;31(2):291-9. doi: 10.1007/s00384-015-2374-8. Epub 2015 Aug 27.	Int J Colorectal Dis. 2016	PubMed	citation	PMID:26310797	pubmed	26310797	create date:2015/08/28 | first author:Benlice C						2016	53		1986	4	55
Penile reconstruction with dermal template and vacuum therapy in severe skin and soft tissue defects caused by Fournier's gangrene and hidradenitis suppurativa.	/pubmed/24618357	Ludolph I, Titel T, Beier JP, Dragu A, Schmitz M, Wullich B, Horch RE.	Int Wound J. 2016 Feb;13(1):77-81. doi: 10.1111/iwj.12235. Epub 2014 Feb 21.	Int Wound J. 2016	PubMed	citation	PMID:24618357	pubmed	24618357	create date:2014/03/13 | first author:Ludolph I						2016	53		1985	11	51
Effects of a new nutraceutical substance on clinical and molecular parameters in patients with chronic venous ulceration.	/pubmed/24612734	Serra R, Grande R, Butrico L, Buffone G, CaliÃ² FG, Squillace A, Rizzo BA, Massara M, Spinelli F, Ferrarese AG, de Caridi G, Gallelli L, de Franciscis S.	Int Wound J. 2016 Feb;13(1):88-96. doi: 10.1111/iwj.12240. Epub 2014 Feb 25.	Int Wound J. 2016	PubMed	citation	PMID:24612734	pubmed	24612734	create date:2014/03/13 | first author:Serra R						2016	53		1984	14	40
Fibroblast-loaded cholecyst-derived scaffold induces faster healing of full thickness burn wound in rabbit.	/pubmed/26589297	Revi D, Geetha C, Thekkuveettil A, Anilkumar TV.	J Biomater Appl. 2016 Feb;30(7):1036-48. doi: 10.1177/0885328215615759. Epub 2015 Nov 20.	J Biomater Appl. 2016	PubMed	citation	PMID:26589297	pubmed	26589297	create date:2015/11/22 | first author:Revi D						2016	53		1983	4	26
Generation of a Functional Non-Shedding Collagen XVII Mouse Model: Relevance of Collagen XVII Shedding in Wound Healing.	/pubmed/26967482	JackÃ³w J, Schlosser A, Sormunen R, NystrÃ¶m A, Sitaru C, Tasanen K, Bruckner-Tuderman L, Franzke CW.	J Invest Dermatol. 2016 Feb;136(2):516-25. doi: 10.1016/j.jid.2015.10.060. Epub 2015 Nov 18.	J Invest Dermatol. 2016	PubMed	citation	PMID:26967482	pubmed	26967482	create date:2016/03/12 | first author:JackÃ³w J						2016	53		1982	3	22
Bacterial cellulose and bacterial cellulose-vaccarin membranes for wound healing.	/pubmed/26652377	Qiu Y, Qiu L, Cui J, Wei Q.	Mater Sci Eng C Mater Biol Appl. 2016 Feb;59:303-9. doi: 10.1016/j.msec.2015.10.016. Epub 2015 Oct 8.	Mater Sci Eng C Mater Biol Appl. 2016	PubMed	citation	PMID:26652377	pubmed	26652377	create date:2015/12/15 | first author:Qiu Y						2016	53		1980	1	19
Development of a novel sodium fusidate-loaded triple polymer hydrogel wound dressing: Mechanical properties and effects on wound repair.	/pubmed/26657270	Jin SG, Kim KS, Kim DW, Kim DS, Seo YG, Go TG, Youn YS, Kim JO, Yong CS, Choi HG.	Int J Pharm. 2016 Jan 30;497(1-2):114-22. doi: 10.1016/j.ijpharm.2015.12.007. Epub 2015 Dec 4.	Int J Pharm. 2016	PubMed	citation	PMID:26657270	pubmed	26657270	create date:2015/12/15 | first author:Jin SG						2016	53		1979	3	18
Bioglass Activated Skin Tissue Engineering Constructs for Wound Healing.	/pubmed/26684719	Yu H, Peng J, Xu Y, Chang J, Li H.	ACS Appl Mater Interfaces. 2016 Jan 13;8(1):703-15. doi: 10.1021/acsami.5b09853. Epub 2015 Dec 31.	ACS Appl Mater Interfaces. 2016	PubMed	citation	PMID:26684719	pubmed	26684719	create date:2015/12/20 | first author:Yu H						2016	53		1978	1	15
Dermal Patch with Integrated Flexible Heater for on Demand Drug Delivery.	/pubmed/26501166	Bagherifard S, Tamayol A, Mostafalu P, Akbari M, Comotto M, Annabi N, Ghaderi M, Sonkusale S, Dokmeci MR, Khademhosseini A.	Adv Healthc Mater. 2016 Jan 7;5(1):175-84. doi: 10.1002/adhm.201500357. Epub 2015 Oct 26.	Adv Healthc Mater. 2016	PubMed	citation	PMID:26501166	pubmed	26501166	create date:2015/10/27 | first author:Bagherifard S						2016	53		1977	4	14
Biomimetic fibroblast-loaded artificial dermis with "sandwich" structure and designed gradient pore sizes promotes wound healing by favoring granulation tissue formation and wound re-epithelialization.	/pubmed/26602823	Wang Y, Xu R, Luo G, Lei Q, Shu Q, Yao Z, Li H, Zhou J, Tan J, Yang S, Zhan R, He W, Wu J.	Acta Biomater. 2016 Jan;30:246-57. doi: 10.1016/j.actbio.2015.11.035. Epub 2015 Nov 18.	Acta Biomater. 2016	PubMed	citation	PMID:26602823	pubmed	26602823	create date:2015/11/26 | first author:Wang Y						2016	53		1976	1	10
Pulsed electromagnetic field (PEMF) promotes collagen fibre deposition associated with increased myofibroblast population in the early healing phase of diabetic wound.	/pubmed/26511857	Choi MC, Cheung KK, Li X, Cheing GL.	Arch Dermatol Res. 2016 Jan;308(1):21-9. doi: 10.1007/s00403-015-1604-9. Epub 2015 Oct 28.	Arch Dermatol Res. 2016	PubMed	citation	PMID:26511857	pubmed	26511857	create date:2015/10/30 | first author:Choi MC						2016	53		1975	1	9
Spatially localized recruitment of anti-inflammatory monocytes by SDF-1Î±-releasing hydrogels enhances microvascular network remodeling.	/pubmed/26613543	Krieger JR, Ogle ME, McFaline-Figueroa J, Segar CE, Temenoff JS, Botchwey EA.	Biomaterials. 2016 Jan;77:280-90. doi: 10.1016/j.biomaterials.2015.10.045. Epub 2015 Oct 23.	Biomaterials. 2016	PubMed	citation	PMID:26613543 | PMCID:PMC4698334	pubmed	26613543	create date:2015/11/28 | first author:Krieger JR						2016	53		1974	2	8
CCN1/CYR61 overexpression in hepatic stellate cells induces ER stress-related apoptosis.	/pubmed/26515130	Borkham-Kamphorst E, Steffen BT, Van de Leur E, Haas U, Tihaa L, Friedman SL, Weiskirchen R.	Cell Signal. 2016 Jan;28(1):34-42. doi: 10.1016/j.cellsig.2015.10.013. Epub 2015 Oct 26.	Cell Signal. 2016	PubMed	citation	PMID:26515130	pubmed	26515130	create date:2015/11/01 | first author:Borkham-Kamphorst E						2016	53		1972	2	6
Altered dermal fibroblast behavior in a collagen V haploinsufficient murine model of classic Ehlers-Danlos syndrome.	/pubmed/26713685	DeNigris J, Yao Q, Birk EK, Birk DE.	Connect Tissue Res. 2016;57(1):1-9. doi: 10.3109/03008207.2015.1081901. Epub 2015 Dec 29.	Connect Tissue Res. 2016	PubMed	citation	PMID:26713685 | PMCID:PMC4849881	pubmed	26713685	create date:2015/12/30 | first author:DeNigris J						2016	53		1971	1	4
Single-stage immediate breast reconstruction with acellular dermal matrix: Experience gained and lessons learnt from patient reported outcome measures.	/pubmed/26651226	Apte A, Walsh M, Chandrasekharan S, Chakravorty A.	Eur J Surg Oncol. 2016 Jan;42(1):39-44. doi: 10.1016/j.ejso.2015.10.009. Epub 2015 Nov 2.	Eur J Surg Oncol. 2016	PubMed	citation	PMID:26651226	pubmed	26651226	create date:2015/12/15 | first author:Apte A						2016	53		1967	2	3
Muscle wound healing in rainbow trout (Oncorhynchus mykiss).	/pubmed/26702558	Schmidt JG, Andersen EW, ErsbÃ¸ll BK, Nielsen ME.	Fish Shellfish Immunol. 2016 Jan;48:273-84. doi: 10.1016/j.fsi.2015.12.010. Epub 2015 Dec 15.	Fish Shellfish Immunol. 2016	PubMed	citation	PMID:26702558	pubmed	26702558	create date:2015/12/26 | first author:Schmidt JG						2016	53		1961	1	1
Bilirubin modulated cytokines, growth factors and angiogenesis to improve cutaneous wound healing process in diabetic rats.	/pubmed/26679676	Ram M, Singh V, Kumawat S, Kant V, Tandan SK, Kumar D.	Int Immunopharmacol. 2016 Jan;30:137-49. doi: 10.1016/j.intimp.2015.11.037. Epub 2015 Dec 8.	Int Immunopharmacol. 2016	PubMed	citation	PMID:26679676	pubmed	26679676	create date:2015/12/19 | first author:Ram M						2016	53
Healing of skin wounds with a chitosan-gelatin sponge loaded with tannins and platelet-rich plasma.	/pubmed/26562552	Lu B, Wang T, Li Z, Dai F, Lv L, Tang F, Yu K, Liu J, Lan G.	Int J Biol Macromol. 2016 Jan;82:884-91. doi: 10.1016/j.ijbiomac.2015.11.009. Epub 2015 Nov 11.	Int J Biol Macromol. 2016	PubMed	citation	PMID:26562552	pubmed	26562552	create date:2015/11/13 | first author:Lu B						2016	53
Erosive pustular dermatosis successfully treated with a novel silicone gel.	/pubmed/26341747	Uva L, Aphale AN, Kehdy J, Benedetto AV.	Int J Dermatol. 2016 Jan;55(1):89-91. doi: 10.1111/ijd.13066. Epub 2015 Sep 4. No abstract available.	Int J Dermatol. 2016	PubMed	citation	PMID:26341747	pubmed	26341747	create date:2015/09/06 | first author:Uva L						2016	53
Towards embryonic-like scaffolds for skin tissue engineering: identification of effector molecules and construction of scaffolds.	/pubmed/23468399	Uijtdewilligen PJ, Versteeg EM, Gilissen C, van Reijmersdal SV, Schoppmeyer R, Wismans RG, Daamen WF, van Kuppevelt TH.	J Tissue Eng Regen Med. 2016 Jan;10(1):E34-44. doi: 10.1002/term.1725. Epub 2013 Mar 7.	J Tissue Eng Regen Med. 2016	PubMed	citation	PMID:23468399	pubmed	23468399	create date:2013/03/08 | first author:Uijtdewilligen PJ						2016	53
Novel topical formulation for ischemic chronic wounds. Technological design, quality control and safety evaluation.	/pubmed/25687423	Cabrera CA, Ramos AN, Loandos Mdel H, Valdez JC, Sesto Cabral ME.	Pharm Dev Technol. 2016;21(4):399-404. doi: 10.3109/10837450.2015.1011661. Epub 2015 Feb 17.	Pharm Dev Technol. 2016	PubMed	citation	PMID:25687423	pubmed	25687423	create date:2015/02/18 | first author:Cabrera CA						2016	53
Wound Dressing Model of Human Umbilical Cord Mesenchymal Stem Cells-Alginates Complex Promotes Skin Wound Healing by Paracrine Signaling.	/pubmed/26880953	Wang S, Yang H, Tang Z, Long G, Huang W.	Stem Cells Int. 2016;2016:3269267. doi: 10.1155/2016/3269267. Epub 2015 Dec 31.	Stem Cells Int. 2016	PubMed	citation	PMID:26880953 | PMCID:PMC4736208	pubmed	26880953	create date:2016/02/18 | first author:Wang S						2016	53
Local release of pioglitazone (a peroxisome proliferator-activated receptor Î³ agonist) accelerates proliferation and remodeling phases of wound healing.	/pubmed/26710090	Sakai S, Sato K, Tabata Y, Kishi K.	Wound Repair Regen. 2016 Jan-Feb;24(1):57-64. doi: 10.1111/wrr.12376. Epub 2015 Dec 28.	Wound Repair Regen. 2016	PubMed	citation	PMID:26710090	pubmed	26710090	create date:2015/12/29 | first author:Sakai S						2016	53
Different wound healing properties of dermis, adipose, and gingiva mesenchymal stromal cells.	/pubmed/26542883	Boink MA, van den Broek LJ, Roffel S, Nazmi K, Bolscher JG, Gefen A, Veerman EC, Gibbs S.	Wound Repair Regen. 2016 Jan-Feb;24(1):100-9. doi: 10.1111/wrr.12380. Epub 2015 Dec 1.	Wound Repair Regen. 2016	PubMed	citation	PMID:26542883	pubmed	26542883	create date:2015/11/07 | first author:Boink MA						2016	53
Proapoptotic effect of control-released basic fibroblast growth factor on skin wound healing in a diabetic mouse model.	/pubmed/26488443	Huang C, Orbay H, Tobita M, Miyamoto M, Tabata Y, Hyakusoku H, Mizuno H.	Wound Repair Regen. 2016 Jan-Feb;24(1):65-74. doi: 10.1111/wrr.12375. Epub 2015 Nov 4.	Wound Repair Regen. 2016	PubMed	citation	PMID:26488443	pubmed	26488443	create date:2015/10/22 | first author:Huang C						2016	53
Hypoxia pretreatment of bone marrow-derived mesenchymal stem cells seeded in a collagen-chitosan sponge scaffold promotes skin wound healing in diabetic rats with hindlimb ischemia.	/pubmed/26463737	Tong C, Hao H, Xia L, Liu J, Ti D, Dong L, Hou Q, Song H, Liu H, Zhao Y, Fu X, Han W.	Wound Repair Regen. 2016 Jan-Feb;24(1):45-56. doi: 10.1111/wrr.12369. Epub 2015 Dec 1.	Wound Repair Regen. 2016	PubMed	citation	PMID:26463737	pubmed	26463737	create date:2015/10/16 | first author:Tong C						2016	53
Determination of effective miRNAs in wound healing in an experimental Rat Model.	/pubmed/26718435	Coskunpinar E, Arkan H, Dedeoglu BG, Aksoz I, Polat E, Araz T, Aydos A, Oztemur Y, Akbas F, Onaran I.	Cell Mol Biol (Noisy-le-grand). 2015 Dec 24;61(8):89-96.	Cell Mol Biol (Noisy-le-grand). 2015	PubMed	citation	PMID:26718435	pubmed	26718435	create date:2016/01/01 | first author:Coskunpinar E						2015	346
Alocasia denudata Engler treatment enhance open wound healing activities in Wistar rat's skin.	/pubmed/26519202	Latif MA, Zaki MZ, Leng TM, Rahman NH, Arshad SA, Hamid A.	J Ethnopharmacol. 2015 Dec 24;176:258-67. doi: 10.1016/j.jep.2015.10.036. Epub 2015 Oct 27.	J Ethnopharmacol. 2015	PubMed	citation	PMID:26519202	pubmed	26519202	create date:2015/11/01 | first author:Latif MA						2015	346
Nascent osteoblast matrix inhibits osteogenesis of human mesenchymal stem cells in vitro.	/pubmed/26696301	Kolf CM, Song L, Helm J, Tuan RS.	Stem Cell Res Ther. 2015 Dec 22;6:258. doi: 10.1186/s13287-015-0223-x.	Stem Cell Res Ther. 2015	PubMed	citation	PMID:26696301 | PMCID:PMC4688995	pubmed	26696301	create date:2015/12/24 | first author:Kolf CM						2015	346
MBNL1-mediated regulation of differentiation RNAs promotes myofibroblast transformation and the fibrotic response.	/pubmed/26670661	Davis J, Salomonis N, Ghearing N, Lin SC, Kwong JQ, Mohan A, Swanson MS, Molkentin JD.	Nat Commun. 2015 Dec 16;6:10084. doi: 10.1038/ncomms10084.	Nat Commun. 2015	PubMed	citation	PMID:26670661 | PMCID:PMC4703843	pubmed	26670661	create date:2015/12/17 | first author:Davis J						2015	346
Transcriptome Analysis of Ullrich Congenital Muscular Dystrophy Fibroblasts Reveals a Disease Extracellular Matrix Signature and Key Molecular Regulators.	/pubmed/26670220	Paco S, Casserras T, RodrÃ­guez MA, Jou C, Puigdelloses M, Ortez CI, Diaz-Manera J, Gallardo E, Colomer J, Nascimento A, Kalko SG, Jimenez-Mallebrera C.	PLoS One. 2015 Dec 15;10(12):e0145107. doi: 10.1371/journal.pone.0145107. eCollection 2015.	PLoS One. 2015	PubMed	citation	PMID:26670220 | PMCID:PMC4686057	pubmed	26670220	create date:2015/12/17 | first author:Paco S						2015	346
Mesenchymal stem cell-laden anti-inflammatory hydrogel enhances diabetic wound healing.	/pubmed/26643550	Chen S, Shi J, Zhang M, Chen Y, Wang X, Zhang L, Tian Z, Yan Y, Li Q, Zhong W, Xing M, Zhang L, Zhang L.	Sci Rep. 2015 Dec 8;5:18104. doi: 10.1038/srep18104.	Sci Rep. 2015	PubMed	citation	PMID:26643550 | PMCID:PMC4672289	pubmed	26643550	create date:2015/12/09 | first author:Chen S						2015	346
On-chip assay of the effect of topographical microenvironment on cell growth and cell-cell interactions during wound healing.	/pubmed/26649132	An Y, Ma C, Tian C, Zhao L, Pang L, Tu Q, Xu J, Wang J.	Biomicrofluidics. 2015 Dec 4;9(6):064112. doi: 10.1063/1.4936927. eCollection 2015 Nov.	Biomicrofluidics. 2015	PubMed	citation	PMID:26649132 | PMCID:PMC4670448	pubmed	26649132	create date:2015/12/10 | first author:An Y						2015	346
The influence of substrate topography and biomaterial substance on skin wound healing.	/pubmed/26770875	Ghanavati Z, Neisi N, Bayati V, Makvandi M.	Anat Cell Biol. 2015 Dec;48(4):251-7. doi: 10.5115/acb.2015.48.4.251. Epub 2015 Dec 21.	Anat Cell Biol. 2015	PubMed	citation	PMID:26770875 | PMCID:PMC4701698	pubmed	26770875	create date:2016/01/16 | first author:Ghanavati Z						2015	346
Substrate modulus of 3D-printed scaffolds regulates the regenerative response in subcutaneous implants through the macrophage phenotype and Wnt signaling.	/pubmed/26406449	Guo R, Merkel AR, Sterling JA, Davidson JM, Guelcher SA.	Biomaterials. 2015 Dec;73:85-95. doi: 10.1016/j.biomaterials.2015.09.005. Epub 2015 Sep 11.	Biomaterials. 2015	PubMed	citation	PMID:26406449 | PMCID:PMC4846647	pubmed	26406449	create date:2015/09/26 | first author:Guo R						2015	346
Assessing an adherent silicone foam dressing: a clinical evaluation across five NHS trusts.	/pubmed/26639071	Stephen-Haynes J, Callaghan R, Bethell E, Linthwaite A, Bullough L, Armstrong J.	Br J Community Nurs. 2015 Dec;20 Suppl 12:S32-8. doi: 10.12968/bjcn.2015.20.Sup12.S32.	Br J Community Nurs. 2015	PubMed	citation	PMID:26639071	pubmed	26639071	create date:2015/12/08 | first author:Stephen-Haynes J						2015	346
Rapid creation of skin substitutes from human skin cells and biomimetic nanofibers for acute full-thickness wound repair.	/pubmed/26187057	Mahjour SB, Fu X, Yang X, Fong J, Sefat F, Wang H.	Burns. 2015 Dec;41(8):1764-74. doi: 10.1016/j.burns.2015.06.011. Epub 2015 Jul 15.	Burns. 2015	PubMed	citation	PMID:26187057	pubmed	26187057	create date:2015/07/19 | first author:Mahjour SB						2015	346
Astragulus polysaccharide-loaded fibrous mats promote the restoration of microcirculation in/around skin wounds to accelerate wound healing in a diabetic rat model.	/pubmed/26370325	Yang Y, Wang F, Yin D, Fang Z, Huang L.	Colloids Surf B Biointerfaces. 2015 Dec 1;136:111-8. doi: 10.1016/j.colsurfb.2015.09.006. Epub 2015 Sep 8.	Colloids Surf B Biointerfaces. 2015	PubMed	citation	PMID:26370325	pubmed	26370325	create date:2015/09/16 | first author:Yang Y						2015	346
Increment of subcutaneous adipose tissue is associated with decrease of elastic fibres in the dermal layer.	/pubmed/26194659	Ezure T, Amano S.	Exp Dermatol. 2015 Dec;24(12):924-9. doi: 10.1111/exd.12816. Epub 2015 Aug 21.	Exp Dermatol. 2015	PubMed	citation	PMID:26194659	pubmed	26194659	create date:2015/07/22 | first author:Ezure T						2015	346
Development and preclinical evaluation of a new galactomannan-based dressing with antioxidant properties for wound healing.	/pubmed/26140672	Castro B, Palomares T, Azcoitia I, Bastida F, del Olmo M, Soldevilla JJ, Alonso-Varona A.	Histol Histopathol. 2015 Dec;30(12):1499-512. doi: 10.14670/HH-11-646. Epub 2015 Jul 3.	Histol Histopathol. 2015	PubMed	citation	PMID:26140672	pubmed	26140672	create date:2015/07/04 | first author:Castro B						2015	346
Promotion of Wound Healing by an Agonist of Adenosine A2A Receptor Is Dependent on Tissue Plasminogen Activator.	/pubmed/25991438	Montesinos MC, Desai-Merchant A, Cronstein BN.	Inflammation. 2015 Dec;38(6):2036-41. doi: 10.1007/s10753-015-0184-3.	Inflammation. 2015	PubMed	citation	PMID:25991438	pubmed	25991438	create date:2015/05/21 | first author:Montesinos MC						2015	346
A comparison of the leaf gel extracts of Aloe ferox and Aloe vera in the topical treatment of atopic dermatitis in Balb/c mice.	/pubmed/26510768	Finberg MJ, Muntingh GL, van Rensburg CE.	Inflammopharmacology. 2015 Dec;23(6):337-41. doi: 10.1007/s10787-015-0251-2. Epub 2015 Oct 28.	Inflammopharmacology. 2015	PubMed	citation	PMID:26510768	pubmed	26510768	create date:2015/10/30 | first author:Finberg MJ						2015	346
Expectation-induced placebo responses fail to accelerate wound healing in healthy volunteers: results from a prospective controlled experimental trial.	/pubmed/24373522	Vits S, Dissemond J, Schadendorf D, Kriegler L, KÃ¶rber A, Schedlowski M, Cesko E.	Int Wound J. 2015 Dec;12(6):664-8. doi: 10.1111/iwj.12193. Epub 2013 Dec 30.	Int Wound J. 2015	PubMed	citation	PMID:24373522	pubmed	24373522	create date:2014/01/01 | first author:Vits S						2015	346
Design of antimicrobial peptides conjugated biodegradable citric acid derived hydrogels for wound healing.	/pubmed/26014899	Xie Z, Aphale NV, Kadapure TD, Wadajkar AS, Orr S, Gyawali D, Qian G, Nguyen KT, Yang J.	J Biomed Mater Res A. 2015 Dec;103(12):3907-18. doi: 10.1002/jbm.a.35512. Epub 2015 Aug 25.	J Biomed Mater Res A. 2015	PubMed	citation	PMID:26014899 | PMCID:PMC4626281	pubmed	26014899	create date:2015/05/28 | first author:Xie Z						2015	346
Ligand-activated PPARÎ´ upregulates Î±-smooth muscle actin expression in human dermal fibroblasts: A potential role for PPARÎ´ in wound healing.	/pubmed/26481780	Ham SA, Hwang JS, Yoo T, Lee WJ, Paek KS, Oh JW, Park CK, Kim JH, Do JT, Kim JH, Seo HG.	J Dermatol Sci. 2015 Dec;80(3):186-95. doi: 10.1016/j.jdermsci.2015.10.005. Epub 2015 Oct 9.	J Dermatol Sci. 2015	PubMed	citation	PMID:26481780	pubmed	26481780	create date:2015/10/21 | first author:Ham SA						2015	346
Phospholipid structured microemulsion as effective carrier system with potential in methicillin sensitive Staphylococcus aureus (MSSA) involved burn wound infection.	/pubmed/26004269	Chhibber T, Wadhwa S, Chadha P, Sharma G, Katare OP.	J Drug Target. 2015 Dec;23(10):943-52. doi: 10.3109/1061186X.2015.1048518. Epub 2015 May 25.	J Drug Target. 2015	PubMed	citation	PMID:26004269	pubmed	26004269	create date:2015/05/26 | first author:Chhibber T						2015	346
Global Gene Expression Analysis in PKCÎ±-/- Mouse Skin Reveals Structural Changes in the Dermis and Defective Wound Granulation Tissue.	/pubmed/26354149	Cooper NH, Balachandra JP, Hardman MJ.	J Invest Dermatol. 2015 Dec;135(12):3173-82. doi: 10.1038/jid.2015.338. Epub 2015 Sep 9.	J Invest Dermatol. 2015	PubMed	citation	PMID:26354149	pubmed	26354149	create date:2015/09/12 | first author:Cooper NH						2015	346
Keratinocyte Microvesicles Regulate the Expression of Multiple Genes in Dermal Fibroblasts.	/pubmed/26288358	Huang P, Bi J, Owen GR, Chen W, Rokka A, Koivisto L, Heino J, HÃ¤kkinen L, Larjava H.	J Invest Dermatol. 2015 Dec;135(12):3051-9. doi: 10.1038/jid.2015.320. Epub 2015 Aug 19.	J Invest Dermatol. 2015	PubMed	citation	PMID:26288358	pubmed	26288358	create date:2015/08/20 | first author:Huang P						2015	346
Platelet rich plasma enhances tissue incorporation of biologic mesh.	/pubmed/26182999	Fernandez-Moure JS, Van Eps JL, Menn ZK, Cabrera FJ, Tasciotti E, Weiner BK, Ellsworth WA 4th.	J Surg Res. 2015 Dec;199(2):412-9. doi: 10.1016/j.jss.2015.06.034. Epub 2015 Jun 19.	J Surg Res. 2015	PubMed	citation	PMID:26182999	pubmed	26182999	create date:2015/07/18 | first author:Fernandez-Moure JS						2015	346
Recombinant human collagen III gel for transplantation of autologous skin cells in porcine full-thickness wounds.	/pubmed/23362205	Nuutila K, Peura M, Suomela S, Hukkanen M, Siltanen A, Harjula A, Vuola J, Kankuri E.	J Tissue Eng Regen Med. 2015 Dec;9(12):1386-93. doi: 10.1002/term.1691. Epub 2013 Jan 30.	J Tissue Eng Regen Med. 2015	PubMed	citation	PMID:23362205	pubmed	23362205	create date:2013/01/31 | first author:Nuutila K						2015	346
Three-dimensional graphene foams loaded with bone marrow derived mesenchymal stem cells promote skin wound healing with reduced scarring.	/pubmed/26354253	Li Z, Wang H, Yang B, Sun Y, Huo R.	Mater Sci Eng C Mater Biol Appl. 2015 Dec 1;57:181-8. doi: 10.1016/j.msec.2015.07.062. Epub 2015 Jul 30.	Mater Sci Eng C Mater Biol Appl. 2015	PubMed	citation	PMID:26354253	pubmed	26354253	create date:2015/09/12 | first author:Li Z						2015	346
Time-Dependent Resolution of Collagen Deposition During Skin Repair in Rats: A Correlative Morphological and Biochemical Study.	/pubmed/26538416	Novaes RD, Cupertino MC, Sarandy MM, Souza A, Soares EA, GonÃ§alves RV.	Microsc Microanal. 2015 Dec;21(6):1482-1490. Epub 2015 Nov 5.	Microsc Microanal. 2015	PubMed	citation	PMID:26538416	pubmed	26538416	create date:2015/11/06 | first author:Novaes RD						2015	346
Matrix Metalloproteinase 10 Degradomics in Keratinocytes and Epidermal Tissue Identifies Bioactive Substrates With Pleiotropic Functions.	/pubmed/26475864	Schlage P, Kockmann T, Sabino F, Kizhakkedathu JN, Auf dem Keller U.	Mol Cell Proteomics. 2015 Dec;14(12):3234-46. doi: 10.1074/mcp.M115.053520. Epub 2015 Oct 16.	Mol Cell Proteomics. 2015	PubMed	citation	PMID:26475864 | PMCID:PMC4762629	pubmed	26475864	create date:2015/10/18 | first author:Schlage P						2015	346
Camphor Induces Proliferative and Anti-senescence Activities in Human Primary Dermal Fibroblasts and Inhibits UV-Induced Wrinkle Formation in Mouse Skin.	/pubmed/26458283	Tran TA, Ho MT, Song YW, Cho M, Cho SK.	Phytother Res. 2015 Dec;29(12):1917-25. doi: 10.1002/ptr.5484. Epub 2015 Oct 13.	Phytother Res. 2015	PubMed	citation	PMID:26458283	pubmed	26458283	create date:2015/10/16 | first author:Tran TA						2015	346
Therapeutic Potential of Human Adipose-Derived Stem/Stromal Cell Microspheroids Prepared by Three-Dimensional Culture in Non-Cross-Linked Hyaluronic Acid Gel.	/pubmed/26494781	Mineda K, Feng J, Ishimine H, Takada H, Doi K, Kuno S, Kinoshita K, Kanayama K, Kato H, Mashiko T, Hashimoto I, Nakanishi H, Kurisaki A, Yoshimura K.	Stem Cells Transl Med. 2015 Dec;4(12):1511-22. doi: 10.5966/sctm.2015-0037. Epub 2015 Oct 22.	Stem Cells Transl Med. 2015	PubMed	citation	PMID:26494781 | PMCID:PMC4675504	pubmed	26494781	create date:2015/10/24 | first author:Mineda K						2015	346
Hierarchically micro-patterned nanofibrous scaffolds with a nanosized bio-glass surface for accelerating wound healing.	/pubmed/26503372	Xu H, Lv F, Zhang Y, Yi Z, Ke Q, Wu C, Liu M, Chang J.	Nanoscale. 2015 Nov 28;7(44):18446-52. doi: 10.1039/c5nr04802h. Epub 2015 Oct 27.	Nanoscale. 2015	PubMed	citation	PMID:26503372	pubmed	26503372	create date:2015/10/28 | first author:Xu H						2015	346
A Comparative Analysis of Gene Expression Profiles during Skin Regeneration in Mus and Acomys.	/pubmed/26606282	Brant JO, Lopez MC, Baker HV, Barbazuk WB, Maden M.	PLoS One. 2015 Nov 25;10(11):e0142931. doi: 10.1371/journal.pone.0142931. eCollection 2015.	PLoS One. 2015	PubMed	citation	PMID:26606282 | PMCID:PMC4659537	pubmed	26606282	create date:2015/11/26 | first author:Brant JO						2015	346
A retrospective analysis of surgical treatment of mesh infection after repair of ventral hernia or defect.	/pubmed/26600498	Liu FD, Li JY, Yao S, Zhang Y.	Genet Mol Res. 2015 Nov 19;14(4):14387-95. doi: 10.4238/2015.November.18.2.	Genet Mol Res. 2015	PubMed	citation	PMID:26600498	pubmed	26600498	create date:2015/11/26 | first author:Liu FD						2015	346
Interplay between cadherins and Î±2Î²1 integrin differentially regulates melanoma cell invasion.	/pubmed/26512877	Siret C, Terciolo C, Dobric A, Habib MC, Germain S, Bonnier R, Lombardo D, Rigot V, AndrÃ© F.	Br J Cancer. 2015 Nov 17;113(10):1445-53. doi: 10.1038/bjc.2015.358. Epub 2015 Oct 29.	Br J Cancer. 2015	PubMed	citation	PMID:26512877 | PMCID:PMC4815890	pubmed	26512877	create date:2015/10/30 | first author:Siret C						2015	346
LPS-Stimulated Human Skin-Derived Stem Cells Enhance Neo-Vascularization during Dermal Regeneration.	/pubmed/26565617	Kisch T, Weber C, Rapoport DH, Kruse C, Schumann S, Stang FH, Siemers F, MatthieÃŸen AE.	PLoS One. 2015 Nov 13;10(11):e0142907. doi: 10.1371/journal.pone.0142907. eCollection 2015.	PLoS One. 2015	PubMed	citation	PMID:26565617 | PMCID:PMC4643997	pubmed	26565617	create date:2015/11/14 | first author:Kisch T						2015	346
In situ gel-forming AP-57 peptide delivery system for cutaneous wound healing.	/pubmed/26363112	Li X, Fan R, Tong A, Yang M, Deng J, Zhou L, Zhang X, Guo G.	Int J Pharm. 2015 Nov 10;495(1):560-71. doi: 10.1016/j.ijpharm.2015.09.005. Epub 2015 Sep 9.	Int J Pharm. 2015	PubMed	citation	PMID:26363112	pubmed	26363112	create date:2015/09/13 | first author:Li X						2015	346
Intervention with Formulated Collagen Gel for Chronic Heel Pressure Ulcers in Older Adults with Diabetes.	/pubmed/26479694	Agosti JK, Chandler LA.	Adv Skin Wound Care. 2015 Nov;28(11):508-13. doi: 10.1097/01.ASW.0000471217.75487.7c.	Adv Skin Wound Care. 2015	PubMed	citation	PMID:26479694	pubmed	26479694	create date:2015/10/21 | first author:Agosti JK						2015	346
Safety of vertical augmentation-mastopexy: prospective evaluation of breast perfusion using laser fluorescence imaging.	/pubmed/26508647	Swanson E.	Aesthet Surg J. 2015 Nov;35(8):938-49. doi: 10.1093/asj/sjv086.	Aesthet Surg J. 2015	PubMed	citation	PMID:26508647	pubmed	26508647	create date:2015/10/29 | first author:Swanson E						2015	346
Boron and Poloxamer (F68 and F127) Containing Hydrogel Formulation for Burn Wound Healing.	/pubmed/25893366	Demirci S, DoÄŸan A, KarakuÅŸ E, HalÄ±cÄ± Z, TopÃ§u A, Demirci E, Sahin F.	Biol Trace Elem Res. 2015 Nov;168(1):169-80. doi: 10.1007/s12011-015-0338-z. Epub 2015 Apr 18.	Biol Trace Elem Res. 2015	PubMed	citation	PMID:25893366	pubmed	25893366	create date:2015/04/22 | first author:Demirci S						2015	346
Semi-stochastic cell-level computational modelling of cellular forces: application to contractures in burns and cyclic loading.	/pubmed/25776519	Vermolen FJ, Gefen A.	Biomech Model Mechanobiol. 2015 Nov;14(6):1181-95. doi: 10.1007/s10237-015-0664-2. Epub 2015 Mar 17.	Biomech Model Mechanobiol. 2015	PubMed	citation	PMID:25776519	pubmed	25776519	create date:2015/03/18 | first author:Vermolen FJ						2015	346
Uncultured adipose-derived regenerative cells (ADRCs) seeded in collagen scaffold improves dermal regeneration, enhancing early vascularization and structural organization following thermal burns.	/pubmed/26059048	Foubert P, Barillas S, Gonzalez AD, Alfonso Z, Zhao S, Hakim I, Meschter C, Tenenhaus M, Fraser JK.	Burns. 2015 Nov;41(7):1504-16. doi: 10.1016/j.burns.2015.05.004. Epub 2015 Jun 6.	Burns. 2015	PubMed	citation	PMID:26059048	pubmed	26059048	create date:2015/06/11 | first author:Foubert P						2015	346
Transdermal treatment of the surgical and burned wound skin via phytochemical-capped gold nanoparticles.	/pubmed/26263209	Lee J, Kim J, Go J, Lee JH, Han DW, Hwang D, Lee J.	Colloids Surf B Biointerfaces. 2015 Nov 1;135:166-74. doi: 10.1016/j.colsurfb.2015.07.058. Epub 2015 Jul 26.	Colloids Surf B Biointerfaces. 2015	PubMed	citation	PMID:26263209	pubmed	26263209	create date:2015/08/12 | first author:Lee J						2015	346
Fish collagen/alginate/chitooligosaccharides integrated scaffold for skin tissue regeneration application.	/pubmed/26306410	Chandika P, Ko SC, Oh GW, Heo SY, Nguyen VT, Jeon YJ, Lee B, Jang CH, Kim G, Park WS, Chang W, Choi IW, Jung WK.	Int J Biol Macromol. 2015 Nov;81:504-13. doi: 10.1016/j.ijbiomac.2015.08.038. Epub 2015 Aug 22.	Int J Biol Macromol. 2015	PubMed	citation	PMID:26306410	pubmed	26306410	create date:2015/08/27 | first author:Chandika P						2015	346
In vitro biocompatibility study of keratin/agar scaffold for tissue engineering.	/pubmed/26188296	Nayak KK, Gupta P.	Int J Biol Macromol. 2015 Nov;81:1-10. doi: 10.1016/j.ijbiomac.2015.07.025. Epub 2015 Jul 16.	Int J Biol Macromol. 2015	PubMed	citation	PMID:26188296	pubmed	26188296	create date:2015/07/19 | first author:Nayak KK						2015	346
In vitro electromagnetic stimulation to enhance cell proliferation in extracellular matrix constructs with and without metallic nanoparticles.	/pubmed/25470721	Grant DN, Cozad MJ, Grant DA, White RA, Grant SA.	J Biomed Mater Res B Appl Biomater. 2015 Nov;103(8):1532-40. doi: 10.1002/jbm.b.33338. Epub 2014 Dec 2.	J Biomed Mater Res B Appl Biomater. 2015	PubMed	citation	PMID:25470721	pubmed	25470721	create date:2014/12/04 | first author:Grant DN						2015	346
Forensic Potential of MMPs and CC Chemokines for Wound Age Determination.	/pubmed/26239758	Wang Y, Yamamoto Y, Kuninaka Y, Kondo T, Furukawa F.	J Forensic Sci. 2015 Nov;60(6):1511-5. doi: 10.1111/1556-4029.12831. Epub 2015 Aug 3.	J Forensic Sci. 2015	PubMed	citation	PMID:26239758	pubmed	26239758	create date:2015/08/05 | first author:Wang Y						2015	346
Filamin A Mediates Wound Closure by Promoting Elastic Deformation and Maintenance of Tension in the Collagen Matrix.	/pubmed/26134946	Mohammadi H, Pinto VI, Wang Y, Hinz B, Janmey PA, McCulloch CA.	J Invest Dermatol. 2015 Nov;135(11):2852-61. doi: 10.1038/jid.2015.251. Epub 2015 Jul 2.	J Invest Dermatol. 2015	PubMed	citation	PMID:26134946 | PMCID:PMC4890573	pubmed	26134946	create date:2015/07/03 | first author:Mohammadi H						2015	346
The use of a collagen matrix in hard-to-heal venous leg ulcers.	/pubmed/26551647	Romanelli M, Mulder G, Paggi B, Macchia M, Panduri S, Dini V.	J Wound Care. 2015 Nov;24(11):543-4, 546-7. doi: 10.12968/jowc.2015.24.11.543.	J Wound Care. 2015	PubMed	citation	PMID:26551647	pubmed	26551647	create date:2015/11/10 | first author:Romanelli M						2015	346
Triethyl orthoformate mediated a novel crosslinking method for the preparation of hydrogels for tissue engineering applications: characterization and in vitro cytocompatibility analysis.	/pubmed/26249576	Yar M, Shahzad S, Siddiqi SA, Mahmood N, Rauf A, Anwar MS, Chaudhry AA, Rehman Iu.	Mater Sci Eng C Mater Biol Appl. 2015 Nov 1;56:154-64. doi: 10.1016/j.msec.2015.06.021. Epub 2015 Jun 14.	Mater Sci Eng C Mater Biol Appl. 2015	PubMed	citation	PMID:26249576	pubmed	26249576	create date:2015/08/08 | first author:Yar M						2015	346
Methotrexate modulates the expression of MMP-1 and type 1 collagen in dermal fibroblast.	/pubmed/26298287	Nabai L, Kilani RT, Aminuddin F, Li Y, Ghahary A.	Mol Cell Biochem. 2015 Nov;409(1-2):213-24. doi: 10.1007/s11010-015-2526-8. Epub 2015 Aug 23.	Mol Cell Biochem. 2015	PubMed	citation	PMID:26298287	pubmed	26298287	create date:2015/08/25 | first author:Nabai L						2015	346
Dextran-shelled oxygen-loaded nanodroplets reestablish a normoxia-like pro-angiogenic phenotype and behavior in hypoxic human dermal microvascular endothelium.	/pubmed/26276311	Basilico N, Magnetto C, D'Alessandro S, Panariti A, Rivolta I, Genova T, Khadjavi A, Gulino GR, Argenziano M, Soster M, Cavalli R, Giribaldi G, Guiot C, Prato M.	Toxicol Appl Pharmacol. 2015 Nov 1;288(3):330-8. doi: 10.1016/j.taap.2015.08.005. Epub 2015 Aug 12.	Toxicol Appl Pharmacol. 2015	PubMed	citation	PMID:26276311	pubmed	26276311	create date:2015/08/16 | first author:Basilico N						2015	346
Topical Nicotinamide Improves Tissue Regeneration in Excisional Full-Thickness Skin Wounds: A Stereological and Pathological Study.	/pubmed/26839851	Ashkani Esfahani S, Khoshneviszadeh M, Namazi MR, Noorafshan A, Geramizadeh B, Nadimi E, Razavipour ST.	Trauma Mon. 2015 Nov;20(4):e18193. doi: 10.5812/traumamon.18193. Epub 2015 Nov 23.	Trauma Mon. 2015	PubMed	citation	PMID:26839851 | PMCID:PMC4727459	pubmed	26839851	create date:2016/02/04 | first author:Ashkani Esfahani S						2015	346
Inhibition of Pseudomonas aeruginosa biofilm formation on wound dressings.	/pubmed/26342168	Brandenburg KS, Calderon DF, Kierski PR, Brown AL, Shah NM, Abbott NL, Schurr MJ, Murphy CJ, McAnulty JF, Czuprynski CJ.	Wound Repair Regen. 2015 Nov-Dec;23(6):842-54. doi: 10.1111/wrr.12365. Epub 2015 Nov 4.	Wound Repair Regen. 2015	PubMed	citation	PMID:26342168 | PMCID:PMC4980578	pubmed	26342168	create date:2015/09/06 | first author:Brandenburg KS						2015	346
A clinical trial of Integra Template for diabetic foot ulcer treatment.	/pubmed/26297933	Driver VR, Lavery LA, Reyzelman AM, Dutra TG, Dove CR, Kotsis SV, Kim HM, Chung KC.	Wound Repair Regen. 2015 Nov-Dec;23(6):891-900. doi: 10.1111/wrr.12357. Epub 2015 Oct 19.	Wound Repair Regen. 2015	PubMed	citation	PMID:26297933	pubmed	26297933	create date:2015/08/25 | first author:Driver VR						2015	346
Hypoxic pre-conditioning increases the infiltration of endothelial cells into scaffolds for dermal regeneration pre-seeded with mesenchymal stem cells.	/pubmed/26579521	Fierro FA, O'Neal AJ, Beegle JR, ChÃ¡vez MN, Peavy TR, Isseroff RR, EgaÃ±a JT.	Front Cell Dev Biol. 2015 Oct 30;3:68. doi: 10.3389/fcell.2015.00068. eCollection 2015.	Front Cell Dev Biol. 2015	PubMed	citation	PMID:26579521 | PMCID:PMC4626656	pubmed	26579521	create date:2015/11/19 | first author:Fierro FA						2015	346
Systematic evaluation of natural scaffolds in cutaneous wound healing.	/pubmed/26509037	Cam C, Zhu S, Truong NF, Scumpia PO, Segura T.	J Mater Chem B Mater Biol Med. 2015 Oct 28;3(40):7986-7992. Epub 2015 Aug 21.	J Mater Chem B Mater Biol Med. 2015	PubMed	citation	PMID:26509037 | PMCID:PMC4618322	pubmed	26509037	create date:2015/10/29 | first author:Cam C						2015	346
Methamphetamine Alters the Antimicrobial Efficacy of Phagocytic Cells during Methicillin-Resistant Staphylococcus aureus Skin Infection.	/pubmed/26507236	Mihu MR, Roman-Sosa J, Varshney AK, Eugenin EA, Shah BP, Ham Lee H, Nguyen LN, Guimaraes AJ, Fries BC, Nosanchuk JD, Martinez LR.	MBio. 2015 Oct 27;6(6):e01622-15. doi: 10.1128/mBio.01622-15.	MBio. 2015	PubMed	citation	PMID:26507236 | PMCID:PMC4626859	pubmed	26507236	create date:2015/10/29 | first author:Mihu MR						2015	346
Alginate-hyaluronan composite hydrogels accelerate wound healing process.	/pubmed/26256201	Catanzano O, D'Esposito V, Acierno S, Ambrosio MR, De Caro C, Avagliano C, Russo P, Russo R, Miro A, Ungaro F, Calignano A, Formisano P, Quaglia F.	Carbohydr Polym. 2015 Oct 20;131:407-14. doi: 10.1016/j.carbpol.2015.05.081. Epub 2015 Jun 16.	Carbohydr Polym. 2015	PubMed	citation	PMID:26256201	pubmed	26256201	create date:2015/08/11 | first author:Catanzano O						2015	346
Controlled antiseptic/eosin release from chitosan-based hydrogel modified fibrous substrates.	/pubmed/26256189	Romano I, Ayadi F, Rizzello L, Summa M, Bertorelli R, Pompa PP, Brandi F, Bayer IS, Athanassiou A.	Carbohydr Polym. 2015 Oct 20;131:306-14. doi: 10.1016/j.carbpol.2015.05.057. Epub 2015 Jun 3.	Carbohydr Polym. 2015	PubMed	citation	PMID:26256189	pubmed	26256189	create date:2015/08/11 | first author:Romano I						2015	346
Human Adipose-Derived Mesenchymal Stem Cells in Cell Therapy: Safety and Feasibility in Different "Hospital Exemption" Clinical Applications.	/pubmed/26485394	VÃ©riter S, AndrÃ© W, Aouassar N, Poirel HA, Lafosse A, Docquier PL, Dufrane D.	PLoS One. 2015 Oct 20;10(10):e0139566. doi: 10.1371/journal.pone.0139566. eCollection 2015.	PLoS One. 2015	PubMed	citation	PMID:26485394 | PMCID:PMC4615620	pubmed	26485394	create date:2015/10/21 | first author:VÃ©riter S						2015	346
High-level secretion of native recombinant human calreticulin in yeast.	/pubmed/26471510	ÄŒiplys E, Å½itkus E, Gold LI, Daubriac J, Pavlides SC, HÃ¸jrup P, Houen G, Wang WA, Michalak M, Slibinskas R.	Microb Cell Fact. 2015 Oct 15;14:165. doi: 10.1186/s12934-015-0356-8.	Microb Cell Fact. 2015	PubMed	citation	PMID:26471510 | PMCID:PMC4608220	pubmed	26471510	create date:2015/10/17 | first author:ÄŒiplys E						2015	346
Dinitrosyl iron complexes with glutathione incorporated into a collagen matrix as a base for the design of drugs accelerating skin wound healing.	/pubmed/26066410	Shekhter AB, Rudenko TG, Istranov LP, Guller AE, Borodulin RR, Vanin AF.	Eur J Pharm Sci. 2015 Oct 12;78:8-18. doi: 10.1016/j.ejps.2015.06.002. Epub 2015 Jun 9.	Eur J Pharm Sci. 2015	PubMed	citation	PMID:26066410	pubmed	26066410	create date:2015/06/13 | first author:Shekhter AB						2015	346
Receptor-Interacting Protein Kinase 3 Deficiency Delays Cutaneous Wound Healing.	/pubmed/26451737	Godwin A, Sharma A, Yang WL, Wang Z, Nicastro J, Coppa GF, Wang P.	PLoS One. 2015 Oct 9;10(10):e0140514. doi: 10.1371/journal.pone.0140514. eCollection 2015.	PLoS One. 2015	PubMed	citation	PMID:26451737 | PMCID:PMC4599740	pubmed	26451737	create date:2015/10/10 | first author:Godwin A						2015	346
Preparation and characterization of silver nanoparticle loaded amorphous hydrogel of carboxymethylcellulose for infected wounds.	/pubmed/26076624	Das A, Kumar A, Patil NB, Viswanathan C, Ghosh D.	Carbohydr Polym. 2015 Oct 5;130:254-61. doi: 10.1016/j.carbpol.2015.03.082. Epub 2015 Apr 7.	Carbohydr Polym. 2015	PubMed	citation	PMID:26076624	pubmed	26076624	create date:2015/06/17 | first author:Das A						2015	346
Chitosan/arginine-chitosan polymer blends for assembly of nanofibrous membranes for wound regeneration.	/pubmed/26076606	Antunes BP, Moreira AF, Gaspar VM, Correia IJ.	Carbohydr Polym. 2015 Oct 5;130:104-12. doi: 10.1016/j.carbpol.2015.04.072. Epub 2015 May 12.	Carbohydr Polym. 2015	PubMed	citation	PMID:26076606	pubmed	26076606	create date:2015/06/17 | first author:Antunes BP						2015	346
Deferoxamine modulates cytokines and growth factors to accelerate cutaneous wound healing in diabetic rats.	/pubmed/26101070	Ram M, Singh V, Kumawat S, Kumar D, Lingaraju MC, Uttam Singh T, Rahal A, Tandan SK, Kumar D.	Eur J Pharmacol. 2015 Oct 5;764:9-21. doi: 10.1016/j.ejphar.2015.06.029. Epub 2015 Jun 19.	Eur J Pharmacol. 2015	PubMed	citation	PMID:26101070	pubmed	26101070	create date:2015/06/24 | first author:Ram M						2015	346
Modulation of wound healing and scar formation by MG53 protein-mediated cell membrane repair.	/pubmed/26306047	Li H, Duann P, Lin PH, Zhao L, Fan Z, Tan T, Zhou X, Sun M, Fu M, Orange M, Sermersheim M, Ma H, He D, Steinberg SM, Higgins R, Zhu H, John E, Zeng C, Guan J, Ma J.	J Biol Chem. 2015 Oct 2;290(40):24592-603. doi: 10.1074/jbc.M115.680074. Epub 2015 Aug 25.	J Biol Chem. 2015	PubMed	citation	PMID:26306047 | PMCID:PMC4591837	pubmed	26306047	create date:2015/08/26 | first author:Li H						2015	346
Preformed gelatin microcryogels as injectable cell carriers for enhanced skin wound healing.	/pubmed/26234487	Zeng Y, Zhu L, Han Q, Liu W, Mao X, Li Y, Yu N, Feng S, Fu Q, Wang X, Du Y, Zhao RC.	Acta Biomater. 2015 Oct;25:291-303. doi: 10.1016/j.actbio.2015.07.042. Epub 2015 Jul 30.	Acta Biomater. 2015	PubMed	citation	PMID:26234487	pubmed	26234487	create date:2015/08/04 | first author:Zeng Y						2015	346
TGFÎ² functionalized starPEG-heparin hydrogels modulate human dermal fibroblast growth and differentiation.	/pubmed/26219861	Watarai A, Schirmer L, ThÃ¶nes S, Freudenberg U, Werner C, Simon JC, Anderegg U.	Acta Biomater. 2015 Oct;25:65-75. doi: 10.1016/j.actbio.2015.07.036. Epub 2015 Jul 26.	Acta Biomater. 2015	PubMed	citation	PMID:26219861	pubmed	26219861	create date:2015/07/30 | first author:Watarai A						2015	346
Effect of activated protein C in second intention healing of equine distal limb wounds: a preliminary study.	/pubmed/26412117	Bischofberger AS, Tsang AS, Horadagoda N, Dart CM, Perkins NR, Jeffcott LB, Jackson CJ, Dart AJ.	Aust Vet J. 2015 Oct;93(10):361-6. doi: 10.1111/avj.12363.	Aust Vet J. 2015	PubMed	citation	PMID:26412117	pubmed	26412117	create date:2015/09/29 | first author:Bischofberger AS						2015	346
Rapidly light-activated surgical protein glue inspired by mussel adhesion and insect structural crosslinking.	/pubmed/26197411	Jeon EY, Hwang BH, Yang YJ, Kim BJ, Choi BH, Jung GY, Cha HJ.	Biomaterials. 2015 Oct;67:11-9. doi: 10.1016/j.biomaterials.2015.07.014. Epub 2015 Jul 14.	Biomaterials. 2015	PubMed	citation	PMID:26197411	pubmed	26197411	create date:2015/07/22 | first author:Jeon EY						2015	346
The Efficacy of Sodium Aescinate on Cutaneous Wound Healing in Diabetic Rats.	/pubmed/25903967	Zhang Z, Cao G, Sha L, Wang D, Liu M.	Inflammation. 2015 Oct;38(5):1942-8. doi: 10.1007/s10753-015-0174-5.	Inflammation. 2015	PubMed	citation	PMID:25903967	pubmed	25903967	create date:2015/04/24 | first author:Zhang Z						2015	346
Structural activity relationship analysis (SAR) and in vitro testing reveal the anti-ageing potential activity of acetyl aspartic acid.	/pubmed/26139465	Gillbro JM, Lundahl M, Westman M, Baral R, Al-Bader T, Mavon A.	Int J Cosmet Sci. 2015 Oct;37 Suppl 1:15-20. doi: 10.1111/ics.12253.	Int J Cosmet Sci. 2015	PubMed	citation	PMID:26139465	pubmed	26139465	create date:2015/07/04 | first author:Gillbro JM						2015	346
Shikonin reduces TGF-Î²1-induced collagen production and contraction in hypertrophic scar-derived human skin fibroblasts.	/pubmed/26239419	Fan C, Dong Y, Xie Y, Su Y, Zhang X, Leavesley D, Upton Z.	Int J Mol Med. 2015 Oct;36(4):985-91. doi: 10.3892/ijmm.2015.2299. Epub 2015 Jul 31.	Int J Mol Med. 2015	PubMed	citation	PMID:26239419 | PMCID:PMC4564088	pubmed	26239419	create date:2015/08/05 | first author:Fan C						2015	346
Exploration of alginate hydrogel/nano zinc oxide composite bandages for infected wounds.	/pubmed/26491307	Mohandas A, Kumar P T S, Raja B, Lakshmanan VK, Jayakumar R.	Int J Nanomedicine. 2015 Oct 1;10 Suppl 1:53-66. doi: 10.2147/IJN.S79981. eCollection 2015.	Int J Nanomedicine. 2015	PubMed	citation	PMID:26491307 | PMCID:PMC4599611	pubmed	26491307	create date:2015/10/23 | first author:Mohandas A						2015	346
Topical application of recombinant platelet-derived growth factor increases the rate of healing and the level of proteins that regulate this response.	/pubmed/24118782	Gowda S, Weinstein DA, Blalock TD, Gandhi K, Mast BA, Chin G, Schultz GS.	Int Wound J. 2015 Oct;12(5):564-71. doi: 10.1111/iwj.12165. Epub 2013 Oct 7.	Int Wound J. 2015	PubMed	citation	PMID:24118782	pubmed	24118782	create date:2013/10/15 | first author:Gowda S						2015	346
Acellular Hydrogels for Regenerative Burn Wound Healing: Translation from a Porcine Model.	/pubmed/26358387	Shen YI, Song HH, Papa AE, Burke JA, Volk SW, Gerecht S.	J Invest Dermatol. 2015 Oct;135(10):2519-29. doi: 10.1038/jid.2015.182. Epub 2015 May 8.	J Invest Dermatol. 2015	PubMed	citation	PMID:26358387 | PMCID:PMC4570841	pubmed	26358387	create date:2015/09/12 | first author:Shen YI						2015	346
Collagen Turnover in Wound Repair--A Macrophage Connection.	/pubmed/26358383	Nissinen LM, KÃ¤hÃ¤ri VM.	J Invest Dermatol. 2015 Oct;135(10):2350-2. doi: 10.1038/jid.2015.246.	J Invest Dermatol. 2015	PubMed	citation	PMID:26358383	pubmed	26358383	create date:2015/09/12 | first author:Nissinen LM						2015	346
Lack of Collagen VI Promotes Wound-Induced Hair Growth.	/pubmed/25989472	Chen P, Cescon M, Bonaldo P.	J Invest Dermatol. 2015 Oct;135(10):2358-67. doi: 10.1038/jid.2015.187. Epub 2015 May 19.	J Invest Dermatol. 2015	PubMed	citation	PMID:25989472	pubmed	25989472	create date:2015/05/20 | first author:Chen P						2015	346
MMP-10 Regulates Collagenolytic Activity of Alternatively Activated Resident Macrophages.	/pubmed/25927164	Rohani MG, McMahan RS, Razumova MV, Hertz AL, Cieslewicz M, Pun SH, Regnier M, Wang Y, Birkland TP, Parks WC.	J Invest Dermatol. 2015 Oct;135(10):2377-84. doi: 10.1038/jid.2015.167. Epub 2015 Apr 30.	J Invest Dermatol. 2015	PubMed	citation	PMID:25927164 | PMCID:PMC4567949	pubmed	25927164	create date:2015/05/01 | first author:Rohani MG						2015	346
Fibroblast activation protein alpha expression identifies activated fibroblasts after myocardial infarction.	/pubmed/26319660	Tillmanns J, Hoffmann D, Habbaba Y, Schmitto JD, Sedding D, Fraccarollo D, Galuppo P, Bauersachs J.	J Mol Cell Cardiol. 2015 Oct;87:194-203. doi: 10.1016/j.yjmcc.2015.08.016. Epub 2015 Aug 28.	J Mol Cell Cardiol. 2015	PubMed	citation	PMID:26319660	pubmed	26319660	create date:2015/09/01 | first author:Tillmanns J						2015	346
Comparative trial of Aloe vera/olive oil combination cream versus phenytoin cream in the treatment of chronic wounds.	/pubmed/26488737	Panahi Y, Izadi M, Sayyadi N, Rezaee R, Jonaidi-Jafari N, Beiraghdar F, Zamani A, Sahebkar A.	J Wound Care. 2015 Oct;24(10):459-60, 462-5. doi: 10.12968/jowc.2015.24.10.459.	J Wound Care. 2015	PubMed	citation	PMID:26488737	pubmed	26488737	create date:2015/10/22 | first author:Panahi Y						2015	346
Keratin gel in the management of Epidermolysis bullosa.	/pubmed/26488735	Denyer J, Marsh C, Kirsner RS.	J Wound Care. 2015 Oct;24(10):446-50. doi: 10.12968/jowc.2015.24.10.446.	J Wound Care. 2015	PubMed	citation	PMID:26488735	pubmed	26488735	create date:2015/10/22 | first author:Denyer J						2015	346
Effect of discarded keratin-based biocomposite hydrogels on the wound healing process in vivo.	/pubmed/26117742	Park M, Shin HK, Kim BS, Kim MJ, Kim IS, Park BY, Kim HY.	Mater Sci Eng C Mater Biol Appl. 2015 Oct;55:88-94. doi: 10.1016/j.msec.2015.03.033. Epub 2015 Apr 1.	Mater Sci Eng C Mater Biol Appl. 2015	PubMed	citation	PMID:26117742	pubmed	26117742	create date:2015/06/29 | first author:Park M						2015	346
SVVYGLR motif of the thrombin-cleaved N-terminal osteopontin fragment enhances the synthesis of collagen type III in myocardial fibrosis.	/pubmed/26112906	Uchinaka A, Hamada Y, Mori S, Miyagawa S, Saito A, Sawa Y, Matsuura N, Yamamoto H, Kawaguchi N.	Mol Cell Biochem. 2015 Oct;408(1-2):191-203. doi: 10.1007/s11010-015-2495-y. Epub 2015 Jun 27.	Mol Cell Biochem. 2015	PubMed	citation	PMID:26112906	pubmed	26112906	create date:2015/06/27 | first author:Uchinaka A						2015	346
Use of Acellular Dermal Matrix in Postmastectomy Breast Reconstruction: Are All Acellular Dermal Matrices Created Equal?	/pubmed/26397242	Ranganathan K, Santosa KB, Lyons DA, Mand S, Xin M, Kidwell K, Brown DL, Wilkins EG, Momoh AO.	Plast Reconstr Surg. 2015 Oct;136(4):647-53. doi: 10.1097/PRS.0000000000001569.	Plast Reconstr Surg. 2015	PubMed	citation	PMID:26397242	pubmed	26397242	create date:2015/09/24 | first author:Ranganathan K						2015	346
Own Experience From The Use Of A Substitute Of An Allogeneic Acellular Dermal Matrix Revitalized With In Vitro Cultured Skin Cells In Clinical Practice.	/pubmed/26812752	ÅabuÅ› W, Kawecki M, Glik J, Maj M, Kitala D, Misiuga M, Klama-BaryÅ‚a A, Kraut M, Nowak M.	Pol Przegl Chir. 2015 Oct;87(10):513-21. doi: 10.1515/pjs-2015-0097.	Pol Przegl Chir. 2015	PubMed	citation	PMID:26812752	pubmed	26812752	create date:2016/01/27 | first author:ÅabuÅ› W						2015	346
A New Acid-oxidizing Solution: Assessment of Its Role on Methicillin-resistant Staphylococcus aureus (MRSA) Biofilm Morphological Changes.	/pubmed/26479210	D'Atanasio N, Capezzone de Joannon A, Mangano G, Meloni M, Giarratana N, Milanese C, Tongiani S.	Wounds. 2015 Oct;27(10):265-73.	Wounds. 2015	PubMed	citation	PMID:26479210	pubmed	26479210	create date:2015/10/21 | first author:D'Atanasio N						2015	346
Photoletter to the editor: Topical 0.5% brimonidine gel to camouflage redness of immature scars.	/pubmed/26512307	Reinholz M, Heppt M, Tietze JK, Ruzicka T, Gauglitz GG, Schauber J.	J Dermatol Case Rep. 2015 Sep 30;9(3):87-8. doi: 10.3315/jdcr.2015.1210. eCollection 2015 Sep 30.	J Dermatol Case Rep. 2015	PubMed	citation	PMID:26512307 | PMCID:PMC4619167	pubmed	26512307	create date:2015/10/30 | first author:Reinholz M						2015	346
Histopathology of Incontinence-Associated Skin Lesions: Inner Tissue Damage Due to Invasion of Proteolytic Enzymes and Bacteria in Macerated Rat Skin.	/pubmed/26407180	Mugita Y, Minematsu T, Huang L, Nakagami G, Kishi C, Ichikawa Y, Nagase T, Oe M, Noguchi H, Mori T, Abe M, Sugama J, Sanada H.	PLoS One. 2015 Sep 25;10(9):e0138117. doi: 10.1371/journal.pone.0138117. eCollection 2015.	PLoS One. 2015	PubMed	citation	PMID:26407180 | PMCID:PMC4583398	pubmed	26407180	create date:2015/09/26 | first author:Mugita Y						2015	346
The Effect of Mesenchymal Stem Cells and Chitosan Gel on Full Thickness Skin Wound Healing in Albino Rats: Histological, Immunohistochemical and Fluorescent Study.	/pubmed/26402454	El Sadik AO, El Ghamrawy TA, Abd El-Galil TI.	PLoS One. 2015 Sep 24;10(9):e0137544. doi: 10.1371/journal.pone.0137544. eCollection 2015.	PLoS One. 2015	PubMed	citation	PMID:26402454 | PMCID:PMC4581728	pubmed	26402454	create date:2015/09/25 | first author:El Sadik AO						2015	346
Clotting Mimicry from Robust Hemostatic Bandages Based on Self-Assembling Peptides.	/pubmed/26284753	Hsu BB, Conway W, Tschabrunn CM, Mehta M, Perez-Cuevas MB, Zhang S, Hammond PT.	ACS Nano. 2015 Sep 22;9(9):9394-406. doi: 10.1021/acsnano.5b02374. Epub 2015 Sep 2.	ACS Nano. 2015	PubMed	citation	PMID:26284753 | PMCID:PMC4580967	pubmed	26284753	create date:2015/08/19 | first author:Hsu BB						2015	346
Ingenol mebutate treatment in keloids.	/pubmed/26391582	De Felice B, Guida M, Boccia L, Nacca M.	BMC Res Notes. 2015 Sep 22;8:466. doi: 10.1186/s13104-015-1429-9.	BMC Res Notes. 2015	PubMed	citation	PMID:26391582 | PMCID:PMC4578559	pubmed	26391582	create date:2015/09/24 | first author:De Felice B						2015	346
Wound Healing Bionanocomposites Based on Castor Oil Polymeric Films Reinforced with Chitosan-Modified ZnO Nanoparticles.	/pubmed/26302315	DÃ­ez-Pascual AM, DÃ­ez-Vicente AL.	Biomacromolecules. 2015 Sep 14;16(9):2631-44. doi: 10.1021/acs.biomac.5b00447. Epub 2015 Aug 27.	Biomacromolecules. 2015	PubMed	citation	PMID:26302315	pubmed	26302315	create date:2015/08/25 | first author:DÃ­ez-Pascual AM						2015	346
Type VI Collagen Regulates Dermal Matrix Assembly and Fibroblast Motility.	/pubmed/26352054	Theocharidis G, Drymoussi Z, Kao AP, Barber AH, Lee DA, Braun KM, Connelly JT.	J Invest Dermatol. 2015 Sep 9. doi: 10.1038/jid.2015.352. [Epub ahead of print]	J Invest Dermatol. 2015	PubMed	citation	PMID:26352054	pubmed	26352054	create date:2015/09/10 | first author:Theocharidis G						2015	346
Analysis of Healing Effect of Alginate Sulfate Hydrogel Dressing Containing Antimicrobial Peptide on Wound Infection Caused by Methicillin-Resistant Staphylococcus aureus.	/pubmed/26487923	Babavalian H, Latifi AM, Shokrgozar MA, Bonakdar S, Mohammadi S, Moosazadeh Moghaddam M.	Jundishapur J Microbiol. 2015 Sep 7;8(9):e28320. doi: 10.5812/jjm.28320. eCollection 2015 Sep.	Jundishapur J Microbiol. 2015	PubMed	citation	PMID:26487923 | PMCID:PMC4609035	pubmed	26487923	create date:2015/10/22 | first author:Babavalian H						2015	346
Mesenchymal Stromal Cell-Derived PTX3 Promotes Wound Healing via Fibrin Remodeling.	/pubmed/26340034	Cappuzzello C, Doni A, Dander E, Pasqualini F, Nebuloni M, Bottazzi B, Mantovani A, Biondi A, Garlanda C, D'Amico G.	J Invest Dermatol. 2015 Sep 3. doi: 10.1038/jid.2015.346. [Epub ahead of print]	J Invest Dermatol. 2015	PubMed	citation	PMID:26340034	pubmed	26340034	create date:2015/09/05 | first author:Cappuzzello C						2015	346
Bioactive bilayered dressing for compromised epidermal tissue regeneration with sequential activity of complementary agents.	/pubmed/26022967	Reyes-Ortega F, Cifuentes A, RodrÃ­guez G, Aguilar MR, GonzÃ¡lez-GÃ³mez Ã, Solis R, GarcÃ­a-Honduvilla N, BujÃ¡n J, GarcÃ­a-Sanmartin J, MartÃ­nez A, RomÃ¡n JS.	Acta Biomater. 2015 Sep;23:103-15. doi: 10.1016/j.actbio.2015.05.012. Epub 2015 May 27.	Acta Biomater. 2015	PubMed	citation	PMID:26022967	pubmed	26022967	create date:2015/05/30 | first author:Reyes-Ortega F						2015	346
Repair of surgical wounds in rats using a 10% unripe Musa sapientum peel gel.	/pubmed/26465101	Von Atzingen DA, MendonÃ§a AR, Mesquita Filho M, Alvarenga VA, Assis VA, Penazzo AE, Muzetti JH, Rezende TS.	Acta Cir Bras. 2015 Sep;30(9):586-92. doi: 10.1590/S0102-865020150090000001.	Acta Cir Bras. 2015	PubMed	citation	PMID:26465101	pubmed	26465101	create date:2015/10/16 | first author:Von Atzingen DA						2015	346
Comparison of the cytotoxicities and wound healing effects of hyaluronan, carbomer, and alginate on skin cells in vitro.	/pubmed/26280700	Guo X, Huang S, Sun J, Wang F.	Adv Skin Wound Care. 2015 Sep;28(9):410-4. doi: 10.1097/01.ASW.0000467303.39079.59.	Adv Skin Wound Care. 2015	PubMed	citation	PMID:26280700	pubmed	26280700	create date:2015/08/19 | first author:Guo X						2015	346
Pigment epithelium-derived factor as a multifunctional regulator of wound healing.	/pubmed/26163443	Wietecha MS, KrÃ³l MJ, Michalczyk ER, Chen L, Gettins PG, DiPietro LA.	Am J Physiol Heart Circ Physiol. 2015 Sep;309(5):H812-26. doi: 10.1152/ajpheart.00153.2015. Epub 2015 Jul 10.	Am J Physiol Heart Circ Physiol. 2015	PubMed	citation	PMID:26163443 | PMCID:PMC4591402	pubmed	26163443	create date:2015/07/15 | first author:Wietecha MS						2015	346
Inhibition of hyperglycemia-induced angiogenesis and breast cancer tumor growth by systemic injection of microRNA-467 antagonist.	/pubmed/26018675	Krukovets I, Legerski M, Sul P, Stenina-Adognravi O.	FASEB J. 2015 Sep;29(9):3726-36. doi: 10.1096/fj.14-267799. Epub 2015 May 27.	FASEB J. 2015	PubMed	citation	PMID:26018675 | PMCID:PMC4550367	pubmed	26018675	create date:2015/05/29 | first author:Krukovets I						2015	346
Caustic burn caused by intradermal self administration of muriatic acid for suicidal attempt: optimal wound healing and functional recovery with a non surgical treatment.	/pubmed/26712258	Fino P, Spagnoli AM, Ruggieri M, Onesti MG.	G Chir. 2015 Sep-Oct;36(5):214-8.	G Chir. 2015	PubMed	citation	PMID:26712258 | PMCID:PMC4711977	pubmed	26712258	create date:2015/12/30 | first author:Fino P						2015	346
Decelerated vascularization in tissue-engineered constructs in association with diabetes mellitus in vivo.	/pubmed/26195138	Schumann P, Lindhorst D, Kampmann A, Gellrich NC, Krone-Wolf S, Meyer-Lindenberg A, von See C, Gander T, Lanzer M, RÃ¼cker M, Essig H.	J Diabetes Complications. 2015 Sep-Oct;29(7):855-64. doi: 10.1016/j.jdiacomp.2015.06.004. Epub 2015 Jun 16.	J Diabetes Complications. 2015	PubMed	citation	PMID:26195138	pubmed	26195138	create date:2015/07/22 | first author:Schumann P						2015	346
Glycosaminoglycan derivatives: promising candidates for the design of functional biomaterials.	/pubmed/26358319	Scharnweber D, HÃ¼bner L, Rother S, Hempel U, Anderegg U, Samsonov SA, Pisabarro MT, Hofbauer L, Schnabelrauch M, Franz S, Simon J, Hintze V.	J Mater Sci Mater Med. 2015 Sep;26(9):232. doi: 10.1007/s10856-015-5563-7. Epub 2015 Sep 10.	J Mater Sci Mater Med. 2015	PubMed	citation	PMID:26358319	pubmed	26358319	create date:2015/09/12 | first author:Scharnweber D						2015	346
Deletion of ADAMTS5 does not affect aggrecan or versican degradation but promotes glucose uptake and proteoglycan synthesis in murine adipose derived stromal cells.	/pubmed/25840345	Gorski DJ, Xiao W, Li J, Luo W, Lauer M, Kisiday J, Plaas A, Sandy J.	Matrix Biol. 2015 Sep;47:66-84. doi: 10.1016/j.matbio.2015.03.008. Epub 2015 Mar 31.	Matrix Biol. 2015	PubMed	citation	PMID:25840345	pubmed	25840345	create date:2015/04/04 | first author:Gorski DJ						2015	346
[Therapeutic Effect of Autologous Platelet-rich Gel in the Treatment of Chronic Skin Ulcer with Tophus].	/pubmed/26619554	Ai ZH, Wan Y, Liu JJ, Lang HM, Xiao J, Li NN, Cheng Y, You ZQ.	Sichuan Da Xue Xue Bao Yi Xue Ban. 2015 Sep;46(5):770-2. Chinese.	Sichuan Da Xue Xue Bao Yi Xue Ban. 2015	PubMed	citation	PMID:26619554	pubmed	26619554	create date:2015/12/02 | first author:Ai ZH						2015	346
Development of a Full-Thickness Human Skin Equivalent In Vitro Model Derived from TERT-Immortalized Keratinocytes and Fibroblasts.	/pubmed/26135533	Reijnders CM, van Lier A, Roffel S, Kramer D, Scheper RJ, Gibbs S.	Tissue Eng Part A. 2015 Sep;21(17-18):2448-59. doi: 10.1089/ten.TEA.2015.0139. Epub 2015 Aug 3.	Tissue Eng Part A. 2015	PubMed	citation	PMID:26135533 | PMCID:PMC4554934	pubmed	26135533	create date:2015/07/03 | first author:Reijnders CM						2015	346
Investigation of acute effects of Hypericum perforatum (St. John's Wort-Kantaron) treatment in experimental thermal burns and comparison with silver sulfadiazine treatment.	/pubmed/26388268	KÄ±yan S, UyanÄ±kgil Y, AltuncÄ± YA, Ã‡avuÅŸoÄŸlu T, Ã‡etin UyanÄ±kgil EÃ–, Karabey F.	Ulus Travma Acil Cerrahi Derg. 2015 Sep;21(5):323-36. doi: 10.5505/tjtes.2015..	Ulus Travma Acil Cerrahi Derg. 2015	PubMed	citation	PMID:26388268	pubmed	26388268	create date:2015/09/22 | first author:KÄ±yan S						2015	346
Arachidonic acid-derived signaling lipids and functions in impaired healing.	/pubmed/26135854	Dhall S, Wijesinghe DS, Karim ZA, Castro A, Vemana HP, Khasawneh FT, Chalfant CE, Martins-Green M.	Wound Repair Regen. 2015 Sep;23(5):644-56. doi: 10.1111/wrr.12337. Epub 2015 Sep 14.	Wound Repair Regen. 2015	PubMed	citation	PMID:26135854 | PMCID:PMC4837701	pubmed	26135854	create date:2015/07/03 | first author:Dhall S						2015	346
SDF-1 liposomes promote sustained cell proliferation in mouse diabetic wounds.	/pubmed/26110250	Olekson MA, Faulknor R, Bandekar A, Sempkowski M, Hsia HC, Berthiaume F.	Wound Repair Regen. 2015 Sep;23(5):711-23. doi: 10.1111/wrr.12334. Epub 2015 Sep 8.	Wound Repair Regen. 2015	PubMed	citation	PMID:26110250	pubmed	26110250	create date:2015/06/26 | first author:Olekson MA						2015	346
Optimization of an ex vivo wound healing model in the adult human skin: Functional evaluation using photodynamic therapy.	/pubmed/26094764	Mendoza-Garcia J, Sebastian A, Alonso-Rasgado T, Bayat A.	Wound Repair Regen. 2015 Sep;23(5):685-702. doi: 10.1111/wrr.12325. Epub 2015 Sep 8.	Wound Repair Regen. 2015	PubMed	citation	PMID:26094764	pubmed	26094764	create date:2015/06/23 | first author:Mendoza-Garcia J						2015	346
[EXPERIMENTAL STUDY ON HUMAN UMBILICAL CORD MESENCHYMAL STEM CELLS-ALGINATE WOUND DRESSING].	/pubmed/26750016	Wang S, Su M, Yang H, Long G, Tang Z, Huang W.	Zhongguo Xiu Fu Chong Jian Wai Ke Za Zhi. 2015 Sep;29(9):1137-43. Chinese.	Zhongguo Xiu Fu Chong Jian Wai Ke Za Zhi. 2015	PubMed	citation	PMID:26750016	pubmed	26750016	create date:2016/01/12 | first author:Wang S						2015	346
Evaluation of the wound healing property of Commiphora guidottii Chiov. ex. Guid.	/pubmed/26283230	Gebrehiwot M, Asres K, Bisrat D, Mazumder A, Lindemann P, Bucar F.	BMC Complement Altern Med. 2015 Aug 18;15:282. doi: 10.1186/s12906-015-0813-2.	BMC Complement Altern Med. 2015	PubMed	citation	PMID:26283230 | PMCID:PMC4538748	pubmed	26283230	create date:2015/08/19 | first author:Gebrehiwot M						2015	346
Study on the Antifibrotic Effects of Recombinant Shark Hepatical Stimulator Analogue (r-sHSA) in Vitro and in Vivo.	/pubmed/26295240	Wang Y, Zhang X, Yang Y, Yang X, Ye B.	Mar Drugs. 2015 Aug 18;13(8):5201-18. doi: 10.3390/md13085201.	Mar Drugs. 2015	PubMed	citation	PMID:26295240 | PMCID:PMC4557020	pubmed	26295240	create date:2015/08/22 | first author:Wang Y						2015	346
Secreted biofilm factors adversely affect cellular wound healing responses in vitro.	/pubmed/26278131	Jeffery Marano R, Jane Wallace H, Wijeratne D, William Fear M, San Wong H, O'Handley R.	Sci Rep. 2015 Aug 17;5:13296. doi: 10.1038/srep13296.	Sci Rep. 2015	PubMed	citation	PMID:26278131 | PMCID:PMC5388174	pubmed	26278131	create date:2015/08/19 | first author:Jeffery Marano R						2015	346
An observational evaluation of a new foam adhesive dressing.	/pubmed/26266560	Merlin-Manton E, Greenwood M, Linthwaite A.	Br J Nurs. 2015 Aug 13-Sep 19;24(15):S21-2, S24-7. doi: 10.12968/bjon.2015.24.Sup15.S21.	Br J Nurs. 2015	PubMed	citation	PMID:26266560	pubmed	26266560	create date:2015/08/13 | first author:Merlin-Manton E						2015	346
RECK-Mediated Î²1-Integrin Regulation by TGF-Î²1 Is Critical for Wound Contraction in Mice.	/pubmed/26247610	GutiÃ©rrez J, Droppelmann CA, Contreras O, Takahashi C, Brandan E.	PLoS One. 2015 Aug 6;10(8):e0135005. doi: 10.1371/journal.pone.0135005. eCollection 2015.	PLoS One. 2015	PubMed	citation	PMID:26247610 | PMCID:PMC4527692	pubmed	26247610	create date:2015/08/08 | first author:GutiÃ©rrez J						2015	346
Effect of the triterpene 3Î², 6Î², 16Î²-trihydroxylup-20(29)-ene isolated from the leaves of Combretum leprosum Mart. on cutaneous wounds in mice.	/pubmed/26048429	do Nascimento-Neto LG, Evaristo FF, Alves MF, Albuquerque MR, dos Santos HS, Bandeira PN, Arruda FV, Teixeira EH.	J Ethnopharmacol. 2015 Aug 2;171:116-20. doi: 10.1016/j.jep.2015.05.037. Epub 2015 Jun 3.	J Ethnopharmacol. 2015	PubMed	citation	PMID:26048429	pubmed	26048429	create date:2015/06/07 | first author:do Nascimento-Neto LG						2015	346
Improvement of Physical and Wound Adhesion Properties of Silk Sericin and Polyvinyl Alcohol Dressing Using Glycerin.	/pubmed/26181860	Aramwit P, Ratanavaraporn J, Siritientong T.	Adv Skin Wound Care. 2015 Aug;28(8):358-67. doi: 10.1097/01.ASW.0000467304.77196.b9.	Adv Skin Wound Care. 2015	PubMed	citation	PMID:26181860	pubmed	26181860	create date:2015/07/17 | first author:Aramwit P						2015	346
Chitosan as a Modifying Component of Artificial Scaffold for Human Skin Tissue Engineering.	/pubmed/26395628	Romanova OA, Grigor'ev TE, Goncharov ME, Rudyak SG, Solov'yova EV, Krasheninnikov ST, Saprykin VP, Sytina EV, Chvalun SN, Pal'tsev MA, Panteleev AA.	Bull Exp Biol Med. 2015 Aug;159(4):557-66. doi: 10.1007/s10517-015-3014-6. Epub 2015 Sep 22.	Bull Exp Biol Med. 2015	PubMed	citation	PMID:26395628	pubmed	26395628	create date:2015/09/24 | first author:Romanova OA						2015	346
Study of the use of recombinant human granulocyte-macrophage colony-stimulating factor hydrogel externally to treat residual wounds of extensive deep partial-thickness burn.	/pubmed/25703666	Yuan L, Minghua C, Feifei D, Runxiu W, Ziqiang L, Chengyue M, Wenbo J.	Burns. 2015 Aug;41(5):1086-91. doi: 10.1016/j.burns.2014.12.004. Epub 2015 Feb 20.	Burns. 2015	PubMed	citation	PMID:25703666	pubmed	25703666	create date:2015/02/24 | first author:Yuan L						2015	346
A novel subpopulation of peripheral blood mononuclear cells presents in major burn patients.	/pubmed/25683215	Liu H, Ding J, Ma Z, Zhu Z, Shankowsky HA, Tredget EE.	Burns. 2015 Aug;41(5):998-1007. doi: 10.1016/j.burns.2014.12.005. Epub 2015 Feb 12.	Burns. 2015	PubMed	citation	PMID:25683215	pubmed	25683215	create date:2015/02/17 | first author:Liu H						2015	346
Phenotypic and functional modulation of 20-30 year old dermal fibroblasts by mid- and late-gestational keratinocytes in vitro.	/pubmed/25599870	Wang Z, Liu X, Zhang D, Wang X, Zhao F, Zhang T, Wang R, Lin X, Shi P, Pang X.	Burns. 2015 Aug;41(5):1064-75. doi: 10.1016/j.burns.2014.12.013. Epub 2015 Jan 15.	Burns. 2015	PubMed	citation	PMID:25599870	pubmed	25599870	create date:2015/01/21 | first author:Wang Z						2015	346
Suppressed inflammatory gene expression during human hypertrophic scar compared to normotrophic scar formation.	/pubmed/25939875	van den Broek LJ, van der Veer WM, de Jong EH, Gibbs S, Niessen FB.	Exp Dermatol. 2015 Aug;24(8):623-9. doi: 10.1111/exd.12739. Epub 2015 May 26.	Exp Dermatol. 2015	PubMed	citation	PMID:25939875	pubmed	25939875	create date:2015/05/06 | first author:van den Broek LJ						2015	346
High-glucose-cultivated peripheral blood mononuclear cells impaired keratinocyte function via reduced IL-22 expression: implications on impaired diabetic wound healing.	/pubmed/25939251	Huang SM, Wu CS, Chao D, Wu CH, Li CC, Chen GS, Lan CC.	Exp Dermatol. 2015 Aug;24(8):639-41. doi: 10.1111/exd.12733. No abstract available.	Exp Dermatol. 2015	PubMed	citation	PMID:25939251	pubmed	25939251	create date:2015/05/06 | first author:Huang SM						2015	346
The effect of hyaluronan on the motility of skin dermal fibroblasts in nanofibrous scaffolds.	/pubmed/25940528	Qian Y, Li L, Jiang C, Xu W, Lv Y, Zhong L, Cai K, Yang L.	Int J Biol Macromol. 2015 Aug;79:133-43. doi: 10.1016/j.ijbiomac.2015.04.059. Epub 2015 May 2.	Int J Biol Macromol. 2015	PubMed	citation	PMID:25940528	pubmed	25940528	create date:2015/05/06 | first author:Qian Y						2015	346
Development and ultra-structure of an ultra-thin silicone epidermis of bioengineered alternative tissue.	/pubmed/23834497	Wessels Q, Pretorius E.	Int Wound J. 2015 Aug;12(4):428-31. doi: 10.1111/iwj.12126. Epub 2013 Jul 9.	Int Wound J. 2015	PubMed	citation	PMID:23834497	pubmed	23834497	create date:2013/07/10 | first author:Wessels Q						2015	346
Degradation of MSCRAMM target macromolecules in VLU slough by Lucilia sericata chymotrypsin 1 (ISP) persists in the presence of tissue gelatinase activity.	/pubmed/23834475	Pritchard DI, Brown AP.	Int Wound J. 2015 Aug;12(4):414-21. doi: 10.1111/iwj.12124. Epub 2013 Jul 9.	Int Wound J. 2015	PubMed	citation	PMID:23834475	pubmed	23834475	create date:2013/07/10 | first author:Pritchard DI						2015	346
Comparative histologic and immunologic evaluation of 1,4-butanediol diglycidyl ether crosslinked versus noncrosslinked acellular swim bladder matrix for healing of full-thickness skin wounds in rabbits.	/pubmed/25990692	Kumar V, Kumar N, Gangwar AK, Singh H, Singh R.	J Surg Res. 2015 Aug;197(2):436-46. doi: 10.1016/j.jss.2015.04.080. Epub 2015 Apr 29.	J Surg Res. 2015	PubMed	citation	PMID:25990692	pubmed	25990692	create date:2015/05/21 | first author:Kumar V						2015	346
Stryphnodendron adstringens: Clarifying Wound Healing in Streptozotocin-Induced Diabetic Rats.	/pubmed/26218337	Pinto SC, Bueno FG, Panizzon GP, Morais G, Dos Santos PV, Baesso ML, Leite-Mello EV, de Mello JC.	Planta Med. 2015 Aug;81(12-13):1090-6. doi: 10.1055/s-0035-1546209. Epub 2015 Jul 28.	Planta Med. 2015	PubMed	citation	PMID:26218337	pubmed	26218337	create date:2015/07/29 | first author:Pinto SC						2015	346
An Evidence-Based Model for the Successful Treatment of Flank and Lateral Abdominal Wall Hernias.	/pubmed/25946603	Pezeshk RA, Pulikkottil BJ, Bailey SH, Schaffer NE, Reece EM, Thornton NJ, Gupta AR, Hoxworth RE.	Plast Reconstr Surg. 2015 Aug;136(2):377-85. doi: 10.1097/PRS.0000000000001432.	Plast Reconstr Surg. 2015	PubMed	citation	PMID:25946603	pubmed	25946603	create date:2015/05/07 | first author:Pezeshk RA						2015	346
Autologous Adipose Stromal Cells Seeded onto a Human Collagen Matrix for Dermal Regeneration in Chronic Wounds: Clinical Proof of Concept.	/pubmed/25946602	Lafosse A, Desmet C, Aouassar N, AndrÃ© W, Hanet MS, Beauloye C, Vanwijck R, Poirel HA, Gallez B, Dufrane D.	Plast Reconstr Surg. 2015 Aug;136(2):279-95. doi: 10.1097/PRS.0000000000001437.	Plast Reconstr Surg. 2015	PubMed	citation	PMID:25946602	pubmed	25946602	create date:2015/05/07 | first author:Lafosse A						2015	346
Decellularization of bovine small intestinal submucosa and its use for the healing of a critical-sized full-thickness skin defect, alone and in combination with stem cells, in a small rodent model.	/pubmed/26227678	Parmaksiz M, Elcin AE, Elcin YM.	J Tissue Eng Regen Med. 2015 Jul 30. doi: 10.1002/term.2071. [Epub ahead of print]	J Tissue Eng Regen Med. 2015	PubMed	citation	PMID:26227678	pubmed	26227678	create date:2015/08/01 | first author:Parmaksiz M						2015	346
The Photoprotective Effect of S-Methylmethionine Sulfonium in Skin.	/pubmed/26225962	Kim WS, Seo HM, Kim WK, Choi JS, Kim I, Sung JH.	Int J Mol Sci. 2015 Jul 28;16(8):17088-100. doi: 10.3390/ijms160817088.	Int J Mol Sci. 2015	PubMed	citation	PMID:26225962 | PMCID:PMC4581185	pubmed	26225962	create date:2015/08/01 | first author:Kim WS						2015	346
Case report of non-healing surgical wound treated with dehydrated human amniotic membrane.	/pubmed/26205894	Riordan NH, George BA, Chandler TB, McKenna RW.	J Transl Med. 2015 Jul 24;13:242. doi: 10.1186/s12967-015-0608-8.	J Transl Med. 2015	PubMed	citation	PMID:26205894 | PMCID:PMC4513638	pubmed	26205894	create date:2015/07/25 | first author:Riordan NH						2015	346
Ex vivo evaluation of acellular and cellular collagen-glycosaminoglycan flowable matrices.	/pubmed/26181360	Hodgkinson T, Bayat A.	Biomed Mater. 2015 Jul 16;10(4):041001. doi: 10.1088/1748-6041/10/4/041001.	Biomed Mater. 2015	PubMed	citation	PMID:26181360	pubmed	26181360	create date:2015/07/17 | first author:Hodgkinson T						2015	346
Analysis of Gene Expression in Experimental Pressure Ulcers in the Rat with Special Reference to Inflammatory Cytokines.	/pubmed/26177082	Kurose T, Hashimoto M, Ozawa J, Kawamata S.	PLoS One. 2015 Jul 15;10(7):e0132622. doi: 10.1371/journal.pone.0132622. eCollection 2015.	PLoS One. 2015	PubMed	citation	PMID:26177082 | PMCID:PMC4503587	pubmed	26177082	create date:2015/07/16 | first author:Kurose T						2015	346
Effect of Clausena excavata Burm. f. (Rutaceae) leaf extract on wound healing and antioxidant activity in rats.	/pubmed/26203223	Albaayit SF, Abba Y, Rasedee A, Abdullah N.	Drug Des Devel Ther. 2015 Jul 13;9:3507-18. doi: 10.2147/DDDT.S84770. eCollection 2015.	Drug Des Devel Ther. 2015	PubMed	citation	PMID:26203223 | PMCID:PMC4507489	pubmed	26203223	create date:2015/07/24 | first author:Albaayit SF						2015	346
Poly (3-hydroxyalkanoates)-co-(6-hydroxyhexanoate) hydrogel promotes angiogenesis and collagen deposition during cutaneous wound healing in rats.	/pubmed/26154416	Gumel AM, Razaif-Mazinah MR, Anis SN, Annuar MS.	Biomed Mater. 2015 Jul 8;10(4):045001. doi: 10.1088/1748-6041/10/4/045001.	Biomed Mater. 2015	PubMed	citation	PMID:26154416	pubmed	26154416	create date:2015/07/15 | first author:Gumel AM						2015	346
Tunicate-mimetic nanofibrous hydrogel adhesive with improved wet adhesion.	/pubmed/25841348	Oh DX, Kim S, Lee D, Hwang DS.	Acta Biomater. 2015 Jul;20:104-12. doi: 10.1016/j.actbio.2015.03.031. Epub 2015 Apr 1.	Acta Biomater. 2015	PubMed	citation	PMID:25841348	pubmed	25841348	create date:2015/04/07 | first author:Oh DX						2015	346
Mitochondria-targeted antioxidant SkQ1 improves impaired dermal wound healing in old mice.	/pubmed/26187706	Demyanenko IA, Popova EN, Zakharova VV, Ilyinskaya OP, Vasilieva TV, Romashchenko VP, Fedorov AV, Manskikh VN, Skulachev MV, Zinovkin RA, Pletjushkina OY, Skulachev VP, Chernyak BV.	Aging (Albany NY). 2015 Jul;7(7):475-85.	Aging (Albany NY). 2015	PubMed	citation	PMID:26187706 | PMCID:PMC4543037	pubmed	26187706	create date:2015/07/19 | first author:Demyanenko IA						2015	346
Paracrine action of mesenchymal stromal cells delivered by microspheres contributes to cutaneous wound healing and prevents scar formation in mice.	/pubmed/25939802	Huang S, Wu Y, Gao D, Fu X.	Cytotherapy. 2015 Jul;17(7):922-31. doi: 10.1016/j.jcyt.2015.03.690. Epub 2015 May 1.	Cytotherapy. 2015	PubMed	citation	PMID:25939802	pubmed	25939802	create date:2015/05/06 | first author:Huang S						2015	346
Preventive Effect of Human Acellular Dermal Matrix on Post-thyroidectomy Scars and Adhesions: A Randomized, Double-Blinded, Controlled Trial.	/pubmed/26066615	Kim DY, Kang SW, Kim DS, Shin JU, Chung WY, Park CS, Lee JH, Nam KH.	Dermatol Surg. 2015 Jul;41(7):812-20. doi: 10.1097/DSS.0000000000000410.	Dermatol Surg. 2015	PubMed	citation	PMID:26066615	pubmed	26066615	create date:2015/06/13 | first author:Kim DY						2015	346
Evaluation of wound healing activity of Thunbergia laurifolia supercritical carbon dioxide extract in rats with second-degree burn wounds.	/pubmed/26317073	Kwansang J, Itthipanichpong C, Limpanasithikul W.	J Adv Pharm Technol Res. 2015 Jul-Sep;6(3):103-7. doi: 10.4103/2231-4040.157984.	J Adv Pharm Technol Res. 2015	PubMed	citation	PMID:26317073 | PMCID:PMC4542395	pubmed	26317073	create date:2015/09/01 | first author:Kwansang J						2015	346
Novel naphthochalcone derivative accelerate dermal wound healing through induction of epithelial-mesenchymal transition of keratinocyte.	/pubmed/26130135	Seo GY, Ho MT, Bui NT, Kim YM, Koh D, Lim Y, Hyun C, Cho M.	J Biomed Sci. 2015 Jul 1;22:47. doi: 10.1186/s12929-015-0141-3.	J Biomed Sci. 2015	PubMed	citation	PMID:26130135 | PMCID:PMC4488135	pubmed	26130135	create date:2015/07/02 | first author:Seo GY						2015	346
Connexin 43 deficiency accelerates skin wound healing and extracellular matrix remodeling in mice.	/pubmed/25900674	Cogliati B, Vinken M, Silva TC, AraÃºjo CM, Aloia TP, Chaible LM, Mori CM, Dagli ML.	J Dermatol Sci. 2015 Jul;79(1):50-6. doi: 10.1016/j.jdermsci.2015.03.019. Epub 2015 Apr 9.	J Dermatol Sci. 2015	PubMed	citation	PMID:25900674 | PMCID:PMC4450104	pubmed	25900674	create date:2015/04/23 | first author:Cogliati B						2015	346
Controlling the Balance of Fibroblast Proliferation and Differentiation: Impact of Thy-1.	/pubmed/25739049	Schmidt M, Gutknecht D, Simon JC, Schulz JN, Eckes B, Anderegg U, Saalbach A.	J Invest Dermatol. 2015 Jul;135(7):1893-902. doi: 10.1038/jid.2015.86. Epub 2015 Mar 4.	J Invest Dermatol. 2015	PubMed	citation	PMID:25739049	pubmed	25739049	create date:2015/03/05 | first author:Schmidt M						2015	346
Hydrogel-impregnated dressings for graft fixation: a case series.	/pubmed/26198555	Choi JS, Lee JH, Kim SM, Kim YJ, Choi JY, Jun YJ.	J Wound Care. 2015 Jul;24(7):326-8. doi: 10.12968/jowc.2015.24.7.326.	J Wound Care. 2015	PubMed	citation	PMID:26198555	pubmed	26198555	create date:2015/07/23 | first author:Choi JS						2015	346
[INJECTING MATERIAL FOR SKIN REGENERATION LACERTA APPLICATION IN TREATMENT OF TROPHIC ULCERS IN PATIENTS WITH DIABETIC FOOT SYNDROME].	/pubmed/26591219	Pavlovich KV, Sydorchuk RI.	Klin Khir. 2015 Jul;(7):44-6. Ukrainian.	Klin Khir. 2015	PubMed	citation	PMID:26591219	pubmed	26591219	create date:2015/11/26 | first author:Pavlovich KV						2015	346
Comparison of experimentally-induced wounds in rabbits treated with different sources of platelet-rich plasma.	/pubmed/25586936	Barrionuevo DV, Laposy CB, AbegÃ£o KG, Nogueira RM, Nai GA, Bracale BN, Delfim IG.	Lab Anim. 2015 Jul;49(3):209-14. doi: 10.1177/0023677214567747. Epub 2015 Jan 13.	Lab Anim. 2015	PubMed	citation	PMID:25586936	pubmed	25586936	create date:2015/01/15 | first author:Barrionuevo DV						2015	346
The mRNA expressions and immunohistochemistry of factors involved in angiogenesis and lymphangiogenesis in the early stage of rat skin incision wounds.	/pubmed/25794881	Kameyama H, Udagawa O, Hoshi T, Toukairin Y, Arai T, Nogami M.	Leg Med (Tokyo). 2015 Jul;17(4):255-60. doi: 10.1016/j.legalmed.2015.02.007. Epub 2015 Mar 7.	Leg Med (Tokyo). 2015	PubMed	citation	PMID:25794881	pubmed	25794881	create date:2015/03/22 | first author:Kameyama H						2015	346
Accelerated wound healing by injectable microporous gel scaffolds assembled fromÂ annealed building blocks.	/pubmed/26030305	Griffin DR, Weaver WM, Scumpia PO, Di Carlo D, Segura T.	Nat Mater. 2015 Jul;14(7):737-44. doi: 10.1038/nmat4294. Epub 2015 Jun 1.	Nat Mater. 2015	PubMed	citation	PMID:26030305 | PMCID:PMC4615579	pubmed	26030305	create date:2015/06/02 | first author:Griffin DR						2015	346
Electrical Stimulation Modulates the Expression of Multiple Wound Healing Genes in Primary Human Dermal Fibroblasts.	/pubmed/25873313	Park HJ, Rouabhia M, Lavertu D, Zhang Z.	Tissue Eng Part A. 2015 Jul;21(13-14):1982-90. doi: 10.1089/ten.TEA.2014.0687. Epub 2015 May 18.	Tissue Eng Part A. 2015	PubMed	citation	PMID:25873313	pubmed	25873313	create date:2015/04/16 | first author:Park HJ						2015	346
Skin substitute-assisted repair shows reduced dermal fibrosis in acute human wounds validated simultaneously by histology and optical coherence tomography.	/pubmed/26053202	Greaves NS, Iqbal SA, Hodgkinson T, Morris J, Benatar B, Alonso-Rasgado T, Baguneid M, Bayat A.	Wound Repair Regen. 2015 Jul-Aug;23(4):483-94. doi: 10.1111/wrr.12308. Epub 2015 Jul 31.	Wound Repair Regen. 2015	PubMed	citation	PMID:26053202	pubmed	26053202	create date:2015/06/09 | first author:Greaves NS						2015	346
Autologous platelet-rich gel for treatment of diabetic chronic refractory cutaneous ulcers: A prospective, randomized clinical trial.	/pubmed/25847503	Li L, Chen D, Wang C, Yuan N, Wang Y, He L, Yang Y, Chen L, Liu G, Li X, Ran X.	Wound Repair Regen. 2015 Jul-Aug;23(4):495-505. doi: 10.1111/wrr.12294. Epub 2015 Jul 14.	Wound Repair Regen. 2015	PubMed	citation	PMID:25847503	pubmed	25847503	create date:2015/04/08 | first author:Li L						2015	346
[Experience of applying acellular dermal matrix in the head and neck tumor surgery].	/pubmed/26695982	Yang L, Yang F, Li W, Zhang H, Lyu H.	Zhonghua Er Bi Yan Hou Tou Jing Wai Ke Za Zhi. 2015 Jul;50(7):579-82. Chinese.	Zhonghua Er Bi Yan Hou Tou Jing Wai Ke Za Zhi. 2015	PubMed	citation	PMID:26695982	pubmed	26695982	create date:2015/12/24 | first author:Yang L						2015	346
Topical application of Acheflan on rat skin injury accelerates wound healing: a histopathological, immunohistochemical and biochemical study.	/pubmed/26122670	Perini JA, Angeli-Gamba T, Alessandra-Perini J, Ferreira LC, Nasciutti LE, Machado DE.	BMC Complement Altern Med. 2015 Jun 30;15:203. doi: 10.1186/s12906-015-0745-x.	BMC Complement Altern Med. 2015	PubMed	citation	PMID:26122670 | PMCID:PMC4486146	pubmed	26122670	create date:2015/07/01 | first author:Perini JA						2015	346
Acceleration of skin regeneration in full-thickness burns by incorporation of bFGF-loaded alginate microspheres into a CMCS-PVA hydrogel.	/pubmed/26118827	Liu Q, Huang Y, Lan Y, Zuo Q, Li C, Zhang Y, Guo R, Xue W.	J Tissue Eng Regen Med. 2015 Jun 29. doi: 10.1002/term.2057. [Epub ahead of print]	J Tissue Eng Regen Med. 2015	PubMed	citation	PMID:26118827	pubmed	26118827	create date:2015/06/30 | first author:Liu Q						2015	346
Periostin Is a Key Niche Component for Wound Metastasis of Melanoma.	/pubmed/26083413	Fukuda K, Sugihara E, Ohta S, Izuhara K, Funakoshi T, Amagai M, Saya H.	PLoS One. 2015 Jun 17;10(6):e0129704. doi: 10.1371/journal.pone.0129704. eCollection 2015.	PLoS One. 2015	PubMed	citation	PMID:26083413 | PMCID:PMC4471156	pubmed	26083413	create date:2015/06/18 | first author:Fukuda K						2015	346
Reducing the Oxidation Level of Dextran Aldehyde in a Chitosan/Dextran-Based Surgical Hydrogel Increases Biocompatibility and Decreases Antimicrobial Efficacy.	/pubmed/26086827	Chan M, Brooks HJ, Moratti SC, Hanton LR, Cabral JD.	Int J Mol Sci. 2015 Jun 16;16(6):13798-814. doi: 10.3390/ijms160613798.	Int J Mol Sci. 2015	PubMed	citation	PMID:26086827 | PMCID:PMC4490524	pubmed	26086827	create date:2015/06/19 | first author:Chan M						2015	346
Systemic Sclerosis Sera Impair Angiogenic Performance of Dermal Microvascular Endothelial Cells: Therapeutic Implications of Cyclophosphamide.	/pubmed/26076019	Borghini A, Manetti M, Nacci F, Bellando-Randone S, Guiducci S, Matucci-Cerinic M, Ibba-Manneschi L, Weber E.	PLoS One. 2015 Jun 15;10(6):e0130166. doi: 10.1371/journal.pone.0130166. eCollection 2015.	PLoS One. 2015	PubMed	citation	PMID:26076019 | PMCID:PMC4468204	pubmed	26076019	create date:2015/06/16 | first author:Borghini A						2015	346
Biodegradable Gelatin Microcarriers Facilitate Re-Epithelialization of Human Cutaneous Wounds - An In Vitro Study in Human Skin.	/pubmed/26061630	LÃ¶nnqvist S, Rakar J, Briheim K, Kratz G.	PLoS One. 2015 Jun 10;10(6):e0128093. doi: 10.1371/journal.pone.0128093. eCollection 2015.	PLoS One. 2015	PubMed	citation	PMID:26061630 | PMCID:PMC4464648	pubmed	26061630	create date:2015/06/11 | first author:LÃ¶nnqvist S						2015	346
Treatment by Therapeutic Magnetic Resonance (TMRâ„¢) increases fibroblastic activity and keratinocyte differentiation in an in vitro model of 3D artificial skin.	/pubmed/26053437	Ferroni L, Bellin G, Emer V, Rizzuto R, Isola M, Gardin C, Zavan B.	J Tissue Eng Regen Med. 2015 Jun 5. doi: 10.1002/term.2031. [Epub ahead of print]	J Tissue Eng Regen Med. 2015	PubMed	citation	PMID:26053437	pubmed	26053437	create date:2015/06/09 | first author:Ferroni L						2015	346
Does acellular dermal matrix really improve aesthetic outcome in tissue expander/implant-based breast reconstruction?	/pubmed/25894022	Ibrahim AM, Koolen PG, Ganor O, Markarian MK, Tobias AM, Lee BT, Lin SJ, Mureau MA.	Aesthetic Plast Surg. 2015 Jun;39(3):359-68. doi: 10.1007/s00266-015-0484-x. Epub 2015 Apr 17.	Aesthetic Plast Surg. 2015	PubMed	citation	PMID:25894022	pubmed	25894022	create date:2015/04/22 | first author:Ibrahim AM						2015	346
Suppression of Î± Smooth Muscle Actin Accumulation by Bovine Fetal Dermal Collagen Matrix in Full Thickness Skin Wounds.	/pubmed/25695450	Lineaweaver W, Bush K, James K.	Ann Plast Surg. 2015 Jun;74 Suppl 4:S255-8. doi: 10.1097/SAP.0000000000000449.	Ann Plast Surg. 2015	PubMed	citation	PMID:25695450 | PMCID:PMC4890835	pubmed	25695450	create date:2015/02/20 | first author:Lineaweaver W						2015	346
A transient cell-shielding method for viable MSC delivery within hydrophobic scaffolds polymerized in situ.	/pubmed/25907036	Guo R, Ward CL, Davidson JM, Duvall CL, Wenke JC, Guelcher SA.	Biomaterials. 2015 Jun;54:21-33. doi: 10.1016/j.biomaterials.2015.03.010. Epub 2015 Mar 27.	Biomaterials. 2015	PubMed	citation	PMID:25907036 | PMCID:PMC4409667	pubmed	25907036	create date:2015/04/25 | first author:Guo R						2015	346
InÂ vivo real-time visualization of mesenchymal stem cells tropism for cutaneous regeneration using NIR-II fluorescence imaging.	/pubmed/25890725	Chen G, Tian F, Li C, Zhang Y, Weng Z, Zhang Y, Peng R, Wang Q.	Biomaterials. 2015 Jun;53:265-73. doi: 10.1016/j.biomaterials.2015.02.090. Epub 2015 Mar 16.	Biomaterials. 2015	PubMed	citation	PMID:25890725	pubmed	25890725	create date:2015/04/22 | first author:Chen G						2015	346
Biomimetic LBL structured nanofibrous matrices assembled by chitosan/collagen for promoting wound healing.	/pubmed/25890707	Huang R, Li W, Lv X, Lei Z, Bian Y, Deng H, Wang H, Li J, Li X.	Biomaterials. 2015 Jun;53:58-75. doi: 10.1016/j.biomaterials.2015.02.076. Epub 2015 Mar 9.	Biomaterials. 2015	PubMed	citation	PMID:25890707	pubmed	25890707	create date:2015/04/22 | first author:Huang R						2015	346
Human acellular dermal matrix allograft: A randomized, controlled human trial for the long-term evaluation of patients with extensive burns.	/pubmed/25687834	Li X, Meng X, Wang X, Li Y, Li W, Lv X, Xu X, Lei Z, Li J.	Burns. 2015 Jun;41(4):689-99. doi: 10.1016/j.burns.2014.12.007. Epub 2015 Feb 14.	Burns. 2015	PubMed	citation	PMID:25687834	pubmed	25687834	create date:2015/02/18 | first author:Li X						2015	346
Combined nitric oxide-releasing poly(vinyl alcohol) film/F127 hydrogel for accelerating wound healing.	/pubmed/25907598	Schanuel FS, Raggio Santos KS, Monte-Alto-Costa A, de Oliveira MG.	Colloids Surf B Biointerfaces. 2015 Jun 1;130:182-91. doi: 10.1016/j.colsurfb.2015.04.007. Epub 2015 Apr 13.	Colloids Surf B Biointerfaces. 2015	PubMed	citation	PMID:25907598	pubmed	25907598	create date:2015/04/25 | first author:Schanuel FS						2015	346
Controlled release of an extract of Calendula officinalis flowers from a system based on the incorporation of gelatin-collagen microparticles into collagen I scaffolds: design and in vitro performance.	/pubmed/25787728	JimÃ©nez RA, MillÃ¡n D, Suesca E, Sosnik A, Fontanilla MR.	Drug Deliv Transl Res. 2015 Jun;5(3):209-18. doi: 10.1007/s13346-015-0217-3.	Drug Deliv Transl Res. 2015	PubMed	citation	PMID:25787728	pubmed	25787728	create date:2015/03/20 | first author:JimÃ©nez RA						2015	346
In vivo relative quantitative proteomics reveals HMGB1 as a downstream mediator of oestrogen-stimulated keratinocyte migration.	/pubmed/25828589	Shin JU, Noh JY, Lee JH, Lee WJ, Yoo JS, Kim JY, Kim H, Jung I, Jin S, Lee KH.	Exp Dermatol. 2015 Jun;24(6):478-80. doi: 10.1111/exd.12713. Epub 2015 Apr 27.	Exp Dermatol. 2015	PubMed	citation	PMID:25828589	pubmed	25828589	create date:2015/04/02 | first author:Shin JU						2015	346
Staphylococcus aureus induces hypoxia and cellular damage in porcine dermal explants.	/pubmed/25847960	Lone AG, Atci E, Renslow R, Beyenal H, Noh S, Fransson B, Abu-Lail N, Park JJ, Gang DR, Call DR.	Infect Immun. 2015 Jun;83(6):2531-41. doi: 10.1128/IAI.03075-14. Epub 2015 Apr 6.	Infect Immun. 2015	PubMed	citation	PMID:25847960 | PMCID:PMC4432762	pubmed	25847960	create date:2015/04/08 | first author:Lone AG						2015	346
Local blockage of EMMPRIN impedes pressure ulcers healing in a rat model.	/pubmed/26261551	Zhao XL, Luo X, Wang ZX, Yang GL, Liu JZ, Liu YQ, Li M, Chen M, Xia YM, Liu JJ, Qiu SP, Gong XQ.	Int J Clin Exp Pathol. 2015 Jun 1;8(6):6692-9. eCollection 2015.	Int J Clin Exp Pathol. 2015	PubMed	citation	PMID:26261551 | PMCID:PMC4525885	pubmed	26261551	create date:2015/08/12 | first author:Zhao XL						2015	346
Transdifferentiation of Umbilical Cord-Derived Mesenchymal Stem Cells Into Epidermal-Like Cells by the Mimicking Skin Microenvironment.	/pubmed/25700709	Chen D, Hao H, Tong C, Liu J, Dong L, Ti D, Hou Q, Liu H, Han W, Fu X.	Int J Low Extrem Wounds. 2015 Jun;14(2):136-45. doi: 10.1177/1534734615569913. Epub 2015 Feb 20.	Int J Low Extrem Wounds. 2015	PubMed	citation	PMID:25700709	pubmed	25700709	create date:2015/02/24 | first author:Chen D						2015	346
Severe hidradenitis suppurativa treatment using platelet-rich plasma gel and Hyalomatrix.	/pubmed/23834343	Nicoli F, Balzani A, Lazzeri D, Gentile P, Chilgar RM, Di Pasquali C, Nicoli M, Bocchini I, Agovino A, Cervelli V.	Int Wound J. 2015 Jun;12(3):338-43. doi: 10.1111/iwj.12117. Epub 2013 Jul 9.	Int Wound J. 2015	PubMed	citation	PMID:23834343	pubmed	23834343	create date:2013/07/10 | first author:Nicoli F						2015	346
Effects of electric fields on human mesenchymal stem cell behaviour and morphology using a novel multichannel device.	/pubmed/25988194	Banks TA, Luckman PS, Frith JE, Cooper-White JJ.	Integr Biol (Camb). 2015 Jun;7(6):693-712. doi: 10.1039/c4ib00297k.	Integr Biol (Camb). 2015	PubMed	citation	PMID:25988194	pubmed	25988194	create date:2015/05/20 | first author:Banks TA						2015	346
Superpulsed (Ga-As, 904 nm) low-level laser therapy (LLLT) attenuates inflammatory response and enhances healing of burn wounds.	/pubmed/25207838	Gupta A, Keshri GK, Yadav A, Gola S, Chauhan S, Salhan AK, Bala Singh S.	J Biophotonics. 2015 Jun;8(6):489-501. doi: 10.1002/jbio.201400058. Epub 2014 Sep 10.	J Biophotonics. 2015	PubMed	citation	PMID:25207838	pubmed	25207838	create date:2014/09/11 | first author:Gupta A						2015	346
Serum heparanase levels: A protective marker against digital ulcers in patients with systemic sclerosis.	/pubmed/25808574	Wu CY, Asano Y, Taniguchi T, Sato S, Yu HS.	J Dermatol. 2015 Jun;42(6):625-8. doi: 10.1111/1346-8138.12842. Epub 2015 Mar 21.	J Dermatol. 2015	PubMed	citation	PMID:25808574	pubmed	25808574	create date:2015/03/27 | first author:Wu CY						2015	346
Pilot Study of Topical Copper Chlorophyllin Complex in Subjects With Facial Acne and Large Pores.	/pubmed/26091384	Stephens TJ, McCook JP, Herndon JH Jr.	J Drugs Dermatol. 2015 Jun;14(6):589-92.	J Drugs Dermatol. 2015	PubMed	citation	PMID:26091384	pubmed	26091384	create date:2015/06/20 | first author:Stephens TJ						2015	346
An acidic microenvironment sets the humoral pattern recognition molecule PTX3 in a tissue repair mode.	/pubmed/25964372	Doni A, Musso T, Morone D, Bastone A, Zambelli V, Sironi M, Castagnoli C, Cambieri I, Stravalaci M, Pasqualini F, Laface I, Valentino S, Tartari S, Ponzetta A, Maina V, Barbieri SS, Tremoli E, Catapano AL, Norata GD, Bottazzi B, Garlanda C, Mantovani A.	J Exp Med. 2015 Jun 1;212(6):905-25. doi: 10.1084/jem.20141268. Epub 2015 May 11.	J Exp Med. 2015	PubMed	citation	PMID:25964372 | PMCID:PMC4451130	pubmed	25964372	create date:2015/05/13 | first author:Doni A						2015	346
Upregulation of the N-formyl Peptide receptors in scleroderma fibroblasts fosters the switch to myofibroblasts.	/pubmed/25917089	Rossi FW, Napolitano F, Pesapane A, Mascolo M, Staibano S, Matucci-Cerinic M, Guiducci S, Ragno P, di Spigna G, Postiglione L, Marone G, Montuori N, de Paulis A.	J Immunol. 2015 Jun 1;194(11):5161-73. doi: 10.4049/jimmunol.1402819. Epub 2015 Apr 27.	J Immunol. 2015	PubMed	citation	PMID:25917089	pubmed	25917089	create date:2015/04/29 | first author:Rossi FW						2015	346
Use of a human acellular dermal wound matrix in patients with complex wounds and comorbidities.	/pubmed/26075374	Williams ML, Holewinski JE.	J Wound Care. 2015 Jun;24(6):261-2, 264-7. doi: 10.12968/jowc.2015.24.6.261.	J Wound Care. 2015	PubMed	citation	PMID:26075374	pubmed	26075374	create date:2015/06/16 | first author:Williams ML						2015	346
Matrilin-2, an extracellular adaptor protein, is needed for the regeneration of muscle, nerve and other tissues.	/pubmed/26199591	Korpos Ã‰, DeÃ¡k F, Kiss I.	Neural Regen Res. 2015 Jun;10(6):866-9. doi: 10.4103/1673-5374.158332.	Neural Regen Res. 2015	PubMed	citation	PMID:26199591 | PMCID:PMC4498336	pubmed	26199591	create date:2015/07/23 | first author:Korpos Ã‰						2015	346
Primary chicken embryo fibroblasts seeded acellular dermal matrix (3-D ADM) improve regeneration of full thickness skin wounds in rats.	/pubmed/25907656	Gangwar AK, Kumar N, Khangembam SD, Kumar V, Singh R.	Tissue Cell. 2015 Jun;47(3):311-22. doi: 10.1016/j.tice.2015.04.002. Epub 2015 Apr 11.	Tissue Cell. 2015	PubMed	citation	PMID:25907656	pubmed	25907656	create date:2015/04/25 | first author:Gangwar AK						2015	346
Combined ultrasound and photoacoustic imaging to noninvasively assess burn injury and selectively monitor a regenerative tissue-engineered construct.	/pubmed/25384558	Nam SY, Chung E, Suggs LJ, Emelianov SY.	Tissue Eng Part C Methods. 2015 Jun;21(6):557-66. doi: 10.1089/ten.TEC.2014.0306. Epub 2015 Jan 19.	Tissue Eng Part C Methods. 2015	PubMed	citation	PMID:25384558 | PMCID:PMC4442601	pubmed	25384558	create date:2014/11/12 | first author:Nam SY						2015	346
Efficacy of a New Flowable Wound Matrix in Tunneled and Cavity Ulcers: A Preliminary Report.	/pubmed/26061490	Campitiello F, Della Corte A, Guerniero R, Pellino G, Canonico S.	Wounds. 2015 Jun;27(6):152-7.	Wounds. 2015	PubMed	citation	PMID:26061490	pubmed	26061490	create date:2015/06/11 | first author:Campitiello F						2015	346
Bacterial cellulose membrane produced by Acetobacter sp. A10 for burn wound dressing applications.	/pubmed/25817683	Kwak MH, Kim JE, Go J, Koh EK, Song SH, Son HJ, Kim HS, Yun YH, Jung YJ, Hwang DY.	Carbohydr Polym. 2015 May 20;122:387-98. doi: 10.1016/j.carbpol.2014.10.049. Epub 2014 Nov 13.	Carbohydr Polym. 2015	PubMed	citation	PMID:25817683	pubmed	25817683	create date:2015/03/31 | first author:Kwak MH						2015	346
In vitro investigations of a novel wound dressing concept based on biodegradable polyurethane.	/pubmed/27877793	Rottmar M, Richter M, MÃ¤der X, Grieder K, Nuss K, Karol A, von Rechenberg B, Zimmermann E, Buser S, Dobmann A, Blume J, Bruinink A.	Sci Technol Adv Mater. 2015 May 20;16(3):034606. eCollection 2015 Jun.	Sci Technol Adv Mater. 2015	PubMed	citation	PMID:27877793 | PMCID:PMC5099830	pubmed	27877793	create date:2015/05/20 | first author:Rottmar M						2015	346
Therapeutic potential of gingival fibroblasts for cutaneous radiation syndrome: comparison to bone marrow-mesenchymal stem cell grafts.	/pubmed/25584741	Linard C, Tissedre F, Busson E, Holler V, Leclerc T, Strup-Perrot C, Couty L, L'homme B, Benderitter M, Lafont A, Lataillade JJ, Coulomb B.	Stem Cells Dev. 2015 May 15;24(10):1182-93. doi: 10.1089/scd.2014.0486. Epub 2015 Feb 26.	Stem Cells Dev. 2015	PubMed	citation	PMID:25584741 | PMCID:PMC4425223	pubmed	25584741	create date:2015/01/15 | first author:Linard C						2015	346
Wound-healing potential of the fruit extract of Phaleria macrocarpa.	/pubmed/26042509	Abood WN, Al-Henhena NA, Najim Abood A, Al-Obaidi MM, Ismail S, Abdulla MA, Al Bartan R.	Bosn J Basic Med Sci. 2015 May 12;15(2):25-30. doi: 10.17305/bjbms.2015.39.	Bosn J Basic Med Sci. 2015	PubMed	citation	PMID:26042509 | PMCID:PMC4469932	pubmed	26042509	create date:2015/06/05 | first author:Abood WN						2015	346
Skin regeneration in deep second-degree scald injuries either by infusion pumping or topical application of recombinant human erythropoietin gel.	/pubmed/26005333	Giri P, Ebert S, Braumann UD, Kremer M, Giri S, Machens HG, Bader A.	Drug Des Devel Ther. 2015 May 11;9:2565-79. doi: 10.2147/DDDT.S79425. eCollection 2015.	Drug Des Devel Ther. 2015	PubMed	citation	PMID:26005333 | PMCID:PMC4433049	pubmed	26005333	create date:2015/05/26 | first author:Giri P						2015	346
Three-dimensional spheroid cell culture of umbilical cord tissue-derived mesenchymal stromal cells leads to enhanced paracrine induction of wound healing.	/pubmed/25956381	Santos JM, CamÃµes SP, Filipe E, Cipriano M, Barcia RN, Filipe M, Teixeira M, SimÃµes S, Gaspar M, Mosqueira D, Nascimento DS, Pinto-do-Ã“ P, Cruz P, Cruz H, Castro M, Miranda JP.	Stem Cell Res Ther. 2015 May 9;6:90. doi: 10.1186/s13287-015-0082-5.	Stem Cell Res Ther. 2015	PubMed	citation	PMID:25956381 | PMCID:PMC4448539	pubmed	25956381	create date:2015/05/10 | first author:Santos JM						2015	346
pGlcNAc Nanofiber Treatment of Cutaneous Wounds Stimulate Increased Tensile Strength and Reduced Scarring via Activation of Akt1.	/pubmed/25955155	Lindner HB, Felmly LM, Demcheva M, Seth A, Norris R, Bradshaw AD, Vournakis J, Muise-Helmericks RC.	PLoS One. 2015 May 8;10(5):e0127876. doi: 10.1371/journal.pone.0127876. eCollection 2015.	PLoS One. 2015	PubMed	citation	PMID:25955155 | PMCID:PMC4425470	pubmed	25955155	create date:2015/05/09 | first author:Lindner HB						2015	346
Arachidonic acid promotes skin wound healing through induction of human MSC migration by MT3-MMP-mediated fibronectin degradation.	/pubmed/25950480	Oh SY, Lee SJ, Jung YH, Lee HJ, Han HJ.	Cell Death Dis. 2015 May 7;6:e1750. doi: 10.1038/cddis.2015.114.	Cell Death Dis. 2015	PubMed	citation	PMID:25950480 | PMCID:PMC4669694	pubmed	25950480	create date:2015/05/08 | first author:Oh SY						2015	346
The role of interleukin-10 and hyaluronan in murine fetal fibroblast function in vitro: implications for recapitulating fetal regenerative wound healing.	/pubmed/25951109	Balaji S, King A, Marsh E, LeSaint M, Bhattacharya SS, Han N, Dhamija Y, Ranjan R, Le LD, Bollyky PL, Crombleholme TM, Keswani SG.	PLoS One. 2015 May 7;10(5):e0124302. doi: 10.1371/journal.pone.0124302. eCollection 2015.	PLoS One. 2015	PubMed	citation	PMID:25951109 | PMCID:PMC4423847	pubmed	25951109	create date:2015/05/08 | first author:Balaji S						2015	346
Antioxidant, anti-inflammatory, anti-apoptotic, and skin regenerative properties of an Aloe vera-based extract of Nerium oleander leaves (nae-8(Â®)).	/pubmed/26005354	Benson KF, Newman RA, Jensen GS.	Clin Cosmet Investig Dermatol. 2015 May 6;8:239-48. doi: 10.2147/CCID.S79871. eCollection 2015.	Clin Cosmet Investig Dermatol. 2015	PubMed	citation	PMID:26005354 | PMCID:PMC4427598	pubmed	26005354	create date:2015/05/26 | first author:Benson KF						2015	346
The effect of salivary gland extract of Lucilia sericata maggots on human dermal fibroblast proliferation within collagen/hyaluronan membrane in vitro: transmission electron microscopy study.	/pubmed/25882660	PolakoviÄova S, PolÃ¡k Å , KuniakovÃ¡ M, ÄŒambal M, ÄŒaploviÄovÃ¡ M, KozÃ¡nek M, DaniÅ¡oviÄ L, KopÃ¡ni M.	Adv Skin Wound Care. 2015 May;28(5):221-6. doi: 10.1097/01.ASW.0000461260.03630.a0.	Adv Skin Wound Care. 2015	PubMed	citation	PMID:25882660	pubmed	25882660	create date:2015/04/18 | first author:PolakoviÄova S						2015	346
Allogeneic mesenchymal stem cells, but not culture modified monocytes, improve burn wound healing.	/pubmed/25234958	Clover AJ, Kumar AH, Isakson M, Whelan D, Stocca A, Gleeson BM, Caplice NM.	Burns. 2015 May;41(3):548-57. doi: 10.1016/j.burns.2014.08.009. Epub 2014 Sep 16.	Burns. 2015	PubMed	citation	PMID:25234958	pubmed	25234958	create date:2014/09/23 | first author:Clover AJ						2015	346
Topical application of substance P promotes wound healing in streptozotocin-induced diabetic rats.	/pubmed/25748837	Kant V, Kumar D, Kumar D, Prasad R, Gopal A, Pathak NN, Kumar P, Tandan SK.	Cytokine. 2015 May;73(1):144-55. doi: 10.1016/j.cyto.2014.12.015. Epub 2015 Mar 6.	Cytokine. 2015	PubMed	citation	PMID:25748837	pubmed	25748837	create date:2015/03/10 | first author:Kant V						2015	346
Reconstruction of scalp defects with exposed bone after surgical treatment of basal cell carcinoma: the use of a bilayer matrix wound dressing.	/pubmed/25546347	Gironi LC, Boggio P, Colombo E.	Dermatol Ther. 2015 May-Jun;28(3):114-7. doi: 10.1111/dth.12193. Epub 2014 Dec 29.	Dermatol Ther. 2015	PubMed	citation	PMID:25546347	pubmed	25546347	create date:2014/12/30 | first author:Gironi LC						2015	346
Loureirin B inhibits fibroblast proliferation and extracellular matrix deposition in hypertrophic scar via TGF-Î²/Smad pathway.	/pubmed/25683490	Bai X, He T, Liu J, Wang Y, Fan L, Tao K, Shi J, Tang C, Su L, Hu D.	Exp Dermatol. 2015 May;24(5):355-60. doi: 10.1111/exd.12665. Epub 2015 Mar 9.	Exp Dermatol. 2015	PubMed	citation	PMID:25683490	pubmed	25683490	create date:2015/02/17 | first author:Bai X						2015	346
NKG2D-dependent activation of dendritic epidermal T cells in contact hypersensitivity.	/pubmed/25634359	Nielsen MM, Dyring-Andersen B, Schmidt JD, Witherden D, Lovato P, Woetmann A, Ã˜dum N, Poulsen SS, Havran WL, Geisler C, Bonefeld CM.	J Invest Dermatol. 2015 May;135(5):1311-9. doi: 10.1038/jid.2015.23. Epub 2015 Jan 29.	J Invest Dermatol. 2015	PubMed	citation	PMID:25634359 | PMCID:PMC4402141	pubmed	25634359	create date:2015/01/31 | first author:Nielsen MM						2015	346
Preparation and characterisation of Punica granatum pericarp aqueous extract loaded chitosan-collagen-starch membrane: role in wound healing process.	/pubmed/25893391	Amal B, Veena B, Jayachandran VP, Shilpa J.	J Mater Sci Mater Med. 2015 May;26(5):181. doi: 10.1007/s10856-015-5515-2. Epub 2015 Apr 17.	J Mater Sci Mater Med. 2015	PubMed	citation	PMID:25893391	pubmed	25893391	create date:2015/04/22 | first author:Amal B						2015	346
Acellular dermal matrix-based gene therapy augments graft incorporation.	/pubmed/25676463	Vandegrift MT, Szpalski C, Knobel D, Weinstein A, Ham M, Ezeamuzie O, Warren SM, Saadeh PB.	J Surg Res. 2015 May 1;195(1):360-7. doi: 10.1016/j.jss.2015.01.003. Epub 2015 Jan 13.	J Surg Res. 2015	PubMed	citation	PMID:25676463	pubmed	25676463	create date:2015/02/14 | first author:Vandegrift MT						2015	346
Evaluation of a bovine 100% native collagen for the treatment of chronic wounds: a case series.	/pubmed/25945821	Shah SV, Chakravarthy D.	J Wound Ostomy Continence Nurs. 2015 May-Jun;42(3):226-34. doi: 10.1097/WON.0000000000000124.	J Wound Ostomy Continence Nurs. 2015	PubMed	citation	PMID:25945821	pubmed	25945821	create date:2015/05/07 | first author:Shah SV						2015	346
Chitosan-aluminum monostearate composite sponge dressing containing asiaticoside for wound healing and angiogenesis promotion in chronic wound.	/pubmed/25746264	Phaechamud T, Yodkhum K, Charoenteeraboon J, Tabata Y.	Mater Sci Eng C Mater Biol Appl. 2015 May;50:210-25. doi: 10.1016/j.msec.2015.02.003. Epub 2015 Feb 9.	Mater Sci Eng C Mater Biol Appl. 2015	PubMed	citation	PMID:25746264	pubmed	25746264	create date:2015/03/10 | first author:Phaechamud T						2015	346
[LOXOCELES BITE WOUND TREATMENT WITH SYNTHETIC POLYMER MATRIX].	/pubmed/26540898	Navarro Caballero MA.	Rev Enferm. 2015 May;38(5):54-61. Spanish.	Rev Enferm. 2015	PubMed	citation	PMID:26540898	pubmed	26540898	create date:2015/11/07 | first author:Navarro Caballero MA						2015	346
Proteomic analysis of equine amniotic membrane: characterization of proteins.	/pubmed/24981051	Galera PD, Ribeiro CR, Sapp HL, Coleman J, Fontes W, Brooks DE.	Vet Ophthalmol. 2015 May;18(3):198-209. doi: 10.1111/vop.12190. Epub 2014 Jul 1.	Vet Ophthalmol. 2015	PubMed	citation	PMID:24981051	pubmed	24981051	create date:2014/07/02 | first author:Galera PD						2015	346
Vibration inhibits deterioration in rat deep-tissue injury through HIF1-MMP axis.	/pubmed/25801385	Sari Y, Sanada H, Minematsu T, Nakagami G, Nagase T, Huang L, Noguchi H, Mori T, Yoshimura K, Sugama J.	Wound Repair Regen. 2015 May-Jun;23(3):386-93. doi: 10.1111/wrr.12286. Epub 2015 Jun 19.	Wound Repair Regen. 2015	PubMed	citation	PMID:25801385	pubmed	25801385	create date:2015/03/25 | first author:Sari Y						2015	346
Physiological ER Stress Mediates the Differentiation of Fibroblasts.	/pubmed/25928708	Matsuzaki S, Hiratsuka T, Taniguchi M, Shingaki K, Kubo T, Kiya K, Fujiwara T, Kanazawa S, Kanematsu R, Maeda T, Takamura H, Yamada K, Miyoshi K, Hosokawa K, Tohyama M, Katayama T.	PLoS One. 2015 Apr 30;10(4):e0123578. doi: 10.1371/journal.pone.0123578. eCollection 2015.	PLoS One. 2015	PubMed	citation	PMID:25928708 | PMCID:PMC4416017	pubmed	25928708	create date:2015/05/01 | first author:Matsuzaki S						2015	346
Development of lamellar gel phase emulsion containing marigold oil (Calendula officinalis) as a potential modern wound dressing.	/pubmed/25684193	Okuma CH, Andrade TA, Caetano GF, Finci LI, Maciel NR, Topan JF, Cefali LC, Polizello AC, Carlo T, Rogerio AP, Spadaro AC, Isaac VL, Frade MA, Rocha-Filho PA.	Eur J Pharm Sci. 2015 Apr 25;71:62-72. doi: 10.1016/j.ejps.2015.01.016. Epub 2015 Feb 12.	Eur J Pharm Sci. 2015	PubMed	citation	PMID:25684193	pubmed	25684193	create date:2015/02/17 | first author:Okuma CH						2015	346
Proteomic analysis of the skin of Chinese giant salamander (Andrias davidianus).	/pubmed/25725404	Geng X, Wei H, Shang H, Zhou M, Chen B, Zhang F, Zang X, Li P, Sun J, Che J, Zhang Y, Xu C.	J Proteomics. 2015 Apr 24;119:196-208. doi: 10.1016/j.jprot.2015.02.008. Epub 2015 Feb 25.	J Proteomics. 2015	PubMed	citation	PMID:25725404	pubmed	25725404	create date:2015/03/01 | first author:Geng X						2015	346
Microencapsulated equine mesenchymal stromal cells promote cutaneous wound healing in vitro.	/pubmed/25889766	Bussche L, Harman RM, Syracuse BA, Plante EL, Lu YC, Curtis TM, Ma M, Van de Walle GR.	Stem Cell Res Ther. 2015 Apr 11;6:66. doi: 10.1186/s13287-015-0037-x.	Stem Cell Res Ther. 2015	PubMed	citation	PMID:25889766 | PMCID:PMC4413990	pubmed	25889766	create date:2015/04/19 | first author:Bussche L						2015	346
Polyhydroxybutyrate-co-hydroxyvalerate structures loaded with adipose stem cells promote skin healing with reduced scarring.	/pubmed/25662911	Zonari A, Martins TM, Paula AC, Boeloni JN, Novikoff S, Marques AP, Correlo VM, Reis RL, Goes AM.	Acta Biomater. 2015 Apr;17:170-81. doi: 10.1016/j.actbio.2015.01.043. Epub 2015 Feb 7.	Acta Biomater. 2015	PubMed	citation	PMID:25662911	pubmed	25662911	create date:2015/02/11 | first author:Zonari A						2015	346
Metalloproteinases and Wound Healing.	/pubmed/25945285	Caley MP, Martins VL, O'Toole EA.	Adv Wound Care (New Rochelle). 2015 Apr 1;4(4):225-234.	Adv Wound Care (New Rochelle). 2015	PubMed	citation	PMID:25945285 | PMCID:PMC4397992	pubmed	25945285	create date:2015/05/07 | first author:Caley MP						2015	346
Heparin-conjugated poly(lactic-co-glycolic acid) nanospheres enhance large-wound healing by delivering growth factors in platelet-rich plasma.	/pubmed/25284020	La WG, Yang HS.	Artif Organs. 2015 Apr;39(4):388-94. doi: 10.1111/aor.12389. Epub 2014 Oct 5.	Artif Organs. 2015	PubMed	citation	PMID:25284020	pubmed	25284020	create date:2014/10/07 | first author:La WG						2015	346
Successful use of a topical mixture with ozolipoile in the treatment of actinic ulcers.	/pubmed/25848312	Inchingolo F, Tarullo A, Cagiano R, Resta G, Dipalma G, Inchingolo AM, Tarullo A, Scacco S, Marrelli M, Corti L, Tatullo M.	Clin Cosmet Investig Dermatol. 2015 Apr 1;8:147-50. doi: 10.2147/CCID.S67826. eCollection 2015.	Clin Cosmet Investig Dermatol. 2015	PubMed	citation	PMID:25848312 | PMCID:PMC4386775	pubmed	25848312	create date:2015/04/08 | first author:Inchingolo F						2015	346
The use of acellular dermal matrix membrane for vertical soft tissue augmentation during submerged implant placement: a case series.	/pubmed/24779749	Puisys A, Vindasiute E, Linkevciene L, Linkevicius T.	Clin Oral Implants Res. 2015 Apr;26(4):465-70. doi: 10.1111/clr.12401. Epub 2014 Apr 30.	Clin Oral Implants Res. 2015	PubMed	citation	PMID:24779749	pubmed	24779749	create date:2014/05/02 | first author:Puisys A						2015	346
Platelet lysate embedded scaffolds for skin regeneration.	/pubmed/25297510	Sandri G, Bonferoni MC, Rossi S, Ferrari F, Mori M, Cervio M, Riva F, Liakos I, Athanassiou A, Saporito F, Marini L, Caramella C.	Expert Opin Drug Deliv. 2015 Apr;12(4):525-45. doi: 10.1517/17425247.2015.961421. Epub 2014 Oct 9.	Expert Opin Drug Deliv. 2015	PubMed	citation	PMID:25297510	pubmed	25297510	create date:2014/10/10 | first author:Sandri G						2015	346
Bioengineered acellular dermal matrices for the repair of abdominal wall defects in rats.	/pubmed/25273384	Mohsina A, Kumar N, Sharma AK, Mishra B, Mathew DD, Remya V, Shrivastava S, Negi M, Kritaniya D, Tamil Mahan P, Maiti SK, Shrivastava S, Singh KP.	Hernia. 2015 Apr;19(2):219-29. doi: 10.1007/s10029-014-1308-7. Epub 2014 Oct 2.	Hernia. 2015	PubMed	citation	PMID:25273384	pubmed	25273384	create date:2014/10/03 | first author:Mohsina A						2015	346
Remodeling characteristics and biomechanical properties of a crosslinked versus a non-crosslinked porcine dermis scaffolds in a porcine model of ventral hernia repair.	/pubmed/23483265	Cavallo JA, Greco SC, Liu J, Frisella MM, Deeken CR, Matthews BD.	Hernia. 2015 Apr;19(2):207-18. doi: 10.1007/s10029-013-1070-2. Epub 2013 Mar 13.	Hernia. 2015	PubMed	citation	PMID:23483265 | PMCID:PMC3883946	pubmed	23483265	create date:2013/03/14 | first author:Cavallo JA						2015	346
Evaluation of the zone of keratinized tissue using exposed acellular dermal matrix over tooth extraction sites: a randomized controlled clinical trial.	/pubmed/25706266	Ribeiro S, Ferreira V, Stutz B, Casado P, Rodrigues D, Barboza EP.	Implant Dent. 2015 Apr;24(2):180-4. doi: 10.1097/ID.0000000000000225.	Implant Dent. 2015	PubMed	citation	PMID:25706266	pubmed	25706266	create date:2015/02/24 | first author:Ribeiro S						2015	346
Preliminary investigation of topical nitroglycerin formulations containing natural wound healing agent in diabetes-induced foot ulcer.	/pubmed/23731451	Hotkar MS, Avachat AM, Bhosale SS, Oswal YM.	Int Wound J. 2015 Apr;12(2):210-7. doi: 10.1111/iwj.12084. Epub 2013 Jun 3.	Int Wound J. 2015	PubMed	citation	PMID:23731451	pubmed	23731451	create date:2013/06/05 | first author:Hotkar MS						2015	346
A pre-clinical functional assessment of an acellular scaffold intended for the treatment of hard-to-heal wounds.	/pubmed/23556541	Shooter GK, Van Lonkhuyzen DR, Croll TI, Cao Y, Xie Y, Broadbent JA, Stupar D, Lynam EC, Upton Z.	Int Wound J. 2015 Apr;12(2):160-8. doi: 10.1111/iwj.12073. Epub 2013 Apr 5.	Int Wound J. 2015	PubMed	citation	PMID:23556541	pubmed	23556541	create date:2013/04/06 | first author:Shooter GK						2015	346
Wound healing potential of scaffolds prepared from porcine jejunum and urinary bladder by a non-detergent/enzymatic method.	/pubmed/25425562	Revi D, Vineetha VP, Muhamed J, Surendran GC, Rajan A, Kumary TV, Anilkumar TV.	J Biomater Appl. 2015 Apr;29(9):1218-29. doi: 10.1177/0885328214560218. Epub 2014 Nov 25.	J Biomater Appl. 2015	PubMed	citation	PMID:25425562	pubmed	25425562	create date:2014/11/27 | first author:Revi D						2015	346
Î²-Cyclodextrin-Linked Polyethylenimine Nanoparticles Facilitate Gene Transfer and Enhance the Angiogenic Capacity of Mesenchymal Stem Cells for Wound Repair and Regeneration.	/pubmed/26310074	Peng LH, Wei W, Shan YH, Zhang TY, Zhang CZ, Wu JH, Yu L, Lin J, Liang WQ, Khang G, Gao JQ.	J Biomed Nanotechnol. 2015 Apr;11(4):680-90.	J Biomed Nanotechnol. 2015	PubMed	citation	PMID:26310074	pubmed	26310074	create date:2015/08/28 | first author:Peng LH						2015	346
Assessment of the safety and efficacy of topical copper chlorophyllin in women with photodamaged facial skin.	/pubmed/25844615	Sigler ML, Stephens TJ.	J Drugs Dermatol. 2015 Apr;14(4):401-4.	J Drugs Dermatol. 2015	PubMed	citation	PMID:25844615	pubmed	25844615	create date:2015/04/07 | first author:Sigler ML						2015	346
Alpha actinin-1 regulates cell-matrix adhesion organization in keratinocytes: consequences for skin cell motility.	/pubmed/25431851	Hamill KJ, Hiroyasu S, Colburn ZT, Ventrella RV, Hopkinson SB, Skalli O, Jones JC.	J Invest Dermatol. 2015 Apr;135(4):1043-52. doi: 10.1038/jid.2014.505. Epub 2014 Nov 28.	J Invest Dermatol. 2015	PubMed	citation	PMID:25431851 | PMCID:PMC4366307	pubmed	25431851	create date:2014/11/29 | first author:Hamill KJ						2015	346
Development and preparation of a low-immunogenicity porcine dermal scaffold and its biocompatibility assessment.	/pubmed/25804306	Song G, Wu Y, Wang F, Shao Y, Jiang J, Fan C, Li P, Zhang Y, Zuo H.	J Mater Sci Mater Med. 2015 Apr;26(4):170. doi: 10.1007/s10856-015-5503-6. Epub 2015 Mar 25.	J Mater Sci Mater Med. 2015	PubMed	citation	PMID:25804306	pubmed	25804306	create date:2015/03/26 | first author:Song G						2015	346
Celecoxib inhibits early cutaneous wound healing.	/pubmed/25588948	Fairweather M, Heit YI, Buie J, Rosenberg LM, Briggs A, Orgill DP, Bertagnolli MM.	J Surg Res. 2015 Apr;194(2):717-24. doi: 10.1016/j.jss.2014.12.026. Epub 2014 Dec 18.	J Surg Res. 2015	PubMed	citation	PMID:25588948	pubmed	25588948	create date:2015/01/16 | first author:Fairweather M						2015	346
Inflammatory microenvironment and tumor necrosis factor alpha as modulators of periostin and CCN2 expression in human non-healing skin wounds and dermal fibroblasts.	/pubmed/25779637	Elliott CG, Forbes TL, Leask A, Hamilton DW.	Matrix Biol. 2015 Apr;43:71-84. doi: 10.1016/j.matbio.2015.03.003. Epub 2015 Mar 14.	Matrix Biol. 2015	PubMed	citation	PMID:25779637	pubmed	25779637	create date:2015/03/18 | first author:Elliott CG						2015	346
[Integration of burn treatment and rehabilitation for a child with extremely severe burn].	/pubmed/26320319	Li H, Zhang J, Chen J, Song H, Liu Q, Fan X, Peng Y, Wu J.	Zhonghua Shao Shang Za Zhi. 2015 Apr;31(2):130-4. Chinese.	Zhonghua Shao Shang Za Zhi. 2015	PubMed	citation	PMID:26320319	pubmed	26320319	create date:2015/09/01 | first author:Li H						2015	346
Antiangiogenesis, loss of cell adhesion and apoptosis are involved in the antitumoral activity of Proteases from V. cundinamarcensis (C. candamarcensis) in murine melanoma B16F1.	/pubmed/25826531	Dittz D, Figueiredo C, Lemos FO, Viana CT, Andrade SP, Souza-Fagundes EM, Fujiwara RT, Salas CE, Lopes MT.	Int J Mol Sci. 2015 Mar 27;16(4):7027-44. doi: 10.3390/ijms16047027.	Int J Mol Sci. 2015	PubMed	citation	PMID:25826531 | PMCID:PMC4425002	pubmed	25826531	create date:2015/04/01 | first author:Dittz D						2015	346
Stromal transcriptional profiles reveal hierarchies of anatomical site, serum response and disease and identify disease specific pathways.	/pubmed/25807374	Filer A, Antczak P, Parsonage GN, Legault HM, O'Toole M, Pearson MJ, Thomas AM, Scheel-Toellner D, Raza K, Buckley CD, Falciani F.	PLoS One. 2015 Mar 25;10(3):e0120917. doi: 10.1371/journal.pone.0120917. eCollection 2015.	PLoS One. 2015	PubMed	citation	PMID:25807374 | PMCID:PMC4373951	pubmed	25807374	create date:2015/03/26 | first author:Filer A						2015	346
Leptin promotes wound healing in the skin.	/pubmed/25799398	Tadokoro S, Ide S, Tokuyama R, Umeki H, Tatehara S, Kataoka S, Satomura K.	PLoS One. 2015 Mar 23;10(3):e0121242. doi: 10.1371/journal.pone.0121242. eCollection 2015.	PLoS One. 2015	PubMed	citation	PMID:25799398 | PMCID:PMC4370705	pubmed	25799398	create date:2015/03/24 | first author:Tadokoro S						2015	346
Comparative experimental study of wound healing in mice: Pelnac versus Integra.	/pubmed/25798623	Wosgrau AC, Jeremias Tda S, Leonardi DF, Pereima MJ, Di Giunta G, Trentin AG.	PLoS One. 2015 Mar 23;10(3):e0120322. doi: 10.1371/journal.pone.0120322. eCollection 2015.	PLoS One. 2015	PubMed	citation	PMID:25798623 | PMCID:PMC4370513	pubmed	25798623	create date:2015/03/24 | first author:Wosgrau AC						2015	346
Glu-Trp-ONa or its acylated analogue (R-Glu-Trp-ONa) administration enhances the wound healing in the model of chronic skin wounds in rabbits.	/pubmed/25848208	Shevtsov MA, Smagina LV, Kudriavtceva TA, Petlenko SV, Voronkina IV.	Drug Des Devel Ther. 2015 Mar 20;9:1717-27. doi: 10.2147/DDDT.S79665. eCollection 2015.	Drug Des Devel Ther. 2015	PubMed	citation	PMID:25848208 | PMCID:PMC4374713	pubmed	25848208	create date:2015/04/08 | first author:Shevtsov MA						2015	346
Microporous dermal-mimetic electrospun scaffolds pre-seeded with fibroblasts promote tissue regeneration in full-thickness skin wounds.	/pubmed/25793720	Bonvallet PP, Schultz MJ, Mitchell EH, Bain JL, Culpepper BK, Thomas SJ, Bellis SL.	PLoS One. 2015 Mar 20;10(3):e0122359. doi: 10.1371/journal.pone.0122359. eCollection 2015. Erratum in: PLoS One. 2015;10(4):e0126541.	PLoS One. 2015	PubMed	citation	PMID:25793720 | PMCID:PMC4368828	pubmed	25793720	create date:2015/03/21 | first author:Bonvallet PP						2015	346
[Structural and biomechanical properties of accelular dermal matrix derived from human scar tissue].	/pubmed/26080851	Xu J, Cai J, Wang Q, Li Y, Jiao H, Zong X.	Zhonghua Yi Xue Za Zhi. 2015 Mar 17;95(10):770-5. Chinese.	Zhonghua Yi Xue Za Zhi. 2015	PubMed	citation	PMID:26080851	pubmed	26080851	create date:2015/06/18 | first author:Xu J						2015	346
Effects of ginsenoside Rb1 on hypertrophic scar remodeling in rabbit model.	/pubmed/25620132	Tark KC, Lee DW, Lew DH, Kang EH, Roh H, Lee MC.	Eur J Pharmacol. 2015 Mar 5;750:151-9. doi: 10.1016/j.ejphar.2015.01.011. Epub 2015 Jan 22.	Eur J Pharmacol. 2015	PubMed	citation	PMID:25620132	pubmed	25620132	create date:2015/01/27 | first author:Tark KC						2015	346
Effects of heterologous platelet-rich plasma gel on standardized dermal wound healing in rabbits.	/pubmed/25790010	AbegÃ£o KG, Bracale BN, Delfim IG, Santos ES, Laposy CB, Nai GA, Giuffrida R, Nogueira RM.	Acta Cir Bras. 2015 Mar;30(3):209-15. doi: 10.1590/S0102-865020150030000008.	Acta Cir Bras. 2015	PubMed	citation	PMID:25790010	pubmed	25790010	create date:2015/03/20 | first author:AbegÃ£o KG						2015	346
Provisional Matrix Deposition in Hemostasis and Venous Insufficiency: Tissue Preconditioning for Nonhealing Venous Ulcers.	/pubmed/25785239	Parker TJ, Broadbent JA, McGovern JA, Broszczak DA, Parker CN, Upton Z.	Adv Wound Care (New Rochelle). 2015 Mar 1;4(3):174-191.	Adv Wound Care (New Rochelle). 2015	PubMed	citation	PMID:25785239 | PMCID:PMC4352700	pubmed	25785239	create date:2015/03/19 | first author:Parker TJ						2015	346
Proteoglycans in Normal and Healing Skin.	/pubmed/25785238	Smith MM, Melrose J.	Adv Wound Care (New Rochelle). 2015 Mar 1;4(3):152-173.	Adv Wound Care (New Rochelle). 2015	PubMed	citation	PMID:25785238 | PMCID:PMC4352701	pubmed	25785238	create date:2015/03/19 | first author:Smith MM						2015	346
Wound healing and longevity: lessons from long-lived Î±MUPA mice.	/pubmed/25960543	Yanai H, Toren D, Vierlinger K, Hofner M, NÃ¶hammer C, Chilosi M, Budovsky A, Fraifeld VE.	Aging (Albany NY). 2015 Mar;7(3):167-76. Erratum in: Aging (Albany NY). 2016 Mar;8(3):564.	Aging (Albany NY). 2015	PubMed	citation	PMID:25960543 | PMCID:PMC4394728	pubmed	25960543	create date:2015/05/12 | first author:Yanai H						2015	346
Effectiveness of platelet-rich plasma and hyaluronic acid for the treatment and care of pressure ulcers.	/pubmed/24848975	Ramos-Torrecillas J, GarcÃ­a-MartÃ­nez O, De Luna-Bertos E, OcaÃ±a-Peinado FM, Ruiz C.	Biol Res Nurs. 2015 Mar;17(2):152-8. doi: 10.1177/1099800414535840. Epub 2014 May 20.	Biol Res Nurs. 2015	PubMed	citation	PMID:24848975	pubmed	24848975	create date:2014/05/23 | first author:Ramos-Torrecillas J						2015	346
Accelerated healing of cutaneous wounds using phytochemically stabilized gold nanoparticle deposited hydrocolloid membranes.	/pubmed/26222294	Kim JE, Lee J, Jang M, Kwak MH, Go J, Kho EK, Song SH, Sung JE, Lee J, Hwang DY.	Biomater Sci. 2015 Mar;3(3):509-19. doi: 10.1039/c4bm00390j. Epub 2015 Jan 2.	Biomater Sci. 2015	PubMed	citation	PMID:26222294	pubmed	26222294	create date:2015/07/30 | first author:Kim JE						2015	346
Characterization and tissue incorporation of cross-linked human acellular dermal matrix.	/pubmed/25617138	Lee JH, Kim HG, Lee WJ.	Biomaterials. 2015 Mar;44:195-205. doi: 10.1016/j.biomaterials.2014.12.004. Epub 2015 Jan 14.	Biomaterials. 2015	PubMed	citation	PMID:25617138	pubmed	25617138	create date:2015/01/27 | first author:Lee JH						2015	346
Mitigation of hypertrophic scar contraction via an elastomeric biodegradable scaffold.	/pubmed/25591962	Lorden ER, Miller KJ, Bashirov L, Ibrahim MM, Hammett E, Jung Y, Medina MA, Rastegarpour A, Selim MA, Leong KW, Levinson H.	Biomaterials. 2015 Mar;43:61-70. doi: 10.1016/j.biomaterials.2014.12.003. Epub 2015 Jan 7.	Biomaterials. 2015	PubMed	citation	PMID:25591962	pubmed	25591962	create date:2015/01/17 | first author:Lorden ER						2015	346
Fabrication and Evaluation of Porous Keratin/chitosan (KCS) Scaffolds for Effectively Accelerating Wound Healing.	/pubmed/25800442	Tan HB, Wang FY, Ding W, Zhang Y, Ding J, Cai DX, Yu KF, Yang J, Yang L, Xu YQ.	Biomed Environ Sci. 2015 Mar;28(3):178-89. doi: 10.3967/bes2015.024.	Biomed Environ Sci. 2015	PubMed	citation	PMID:25800442	pubmed	25800442	create date:2015/03/25 | first author:Tan HB						2015	346
Concentration-dependent effect of platelet-rich plasma on keratinocyte and fibroblast wound healing.	/pubmed/25456581	Xian LJ, Chowdhury SR, Bin Saim A, Idrus RB.	Cytotherapy. 2015 Mar;17(3):293-300. doi: 10.1016/j.jcyt.2014.10.005. Epub 2014 Nov 21.	Cytotherapy. 2015	PubMed	citation	PMID:25456581	pubmed	25456581	create date:2014/12/03 | first author:Xian LJ						2015	346
Improved cutaneous wound healing after intraperitoneal injection of alpha-melanocyte-stimulating hormone.	/pubmed/25431356	de Souza KS, Cantaruti TA, Azevedo GM Jr, Galdino DA, Rodrigues CM, Costa RA, Vaz NM, Carvalho CR.	Exp Dermatol. 2015 Mar;24(3):198-203. doi: 10.1111/exd.12609. Epub 2015 Jan 12.	Exp Dermatol. 2015	PubMed	citation	PMID:25431356	pubmed	25431356	create date:2014/11/29 | first author:de Souza KS						2015	346
Wound healing genes and susceptibility to cutaneous leishmaniasis in Brazil: role of COL1A1.	/pubmed/25562121	Almeida L, Oliveira J, GuimarÃ£es LH, Carvalho EM, Blackwell JM, Castellucci L.	Infect Genet Evol. 2015 Mar;30:225-9. doi: 10.1016/j.meegid.2014.12.034. Epub 2015 Jan 3.	Infect Genet Evol. 2015	PubMed	citation	PMID:25562121 | PMCID:PMC4315723	pubmed	25562121	create date:2015/01/07 | first author:Almeida L						2015	346
Healing rate and autoimmune safety of full-thickness wounds treated with fish skin acellular dermal matrix versus porcine small-intestine submucosa: a noninferiority study.	/pubmed/25759413	Baldursson BT, Kjartansson H, KonrÃ¡dsdÃ³ttir F, Gudnason P, Sigurjonsson GF, Lund SH.	Int J Low Extrem Wounds. 2015 Mar;14(1):37-43. doi: 10.1177/1534734615573661. Epub 2015 Mar 9.	Int J Low Extrem Wounds. 2015	PubMed	citation	PMID:25759413	pubmed	25759413	create date:2015/03/12 | first author:Baldursson BT						2015	346
A case of prolidase deficiency accompanying leg ulcers.	/pubmed/25691319	Solak B, Kara RO, Erdem T, Muftuoglu T.	Int J Low Extrem Wounds. 2015 Mar;14(1):92-4. doi: 10.1177/1534734615570360. Epub 2015 Feb 17.	Int J Low Extrem Wounds. 2015	PubMed	citation	PMID:25691319	pubmed	25691319	create date:2015/02/19 | first author:Solak B						2015	346
Combining xanthan and chitosan membranes to multipotent mesenchymal stromal cells as bioactive dressings for dermo-epidermal wounds.	/pubmed/25281644	Bellini MZ, Caliari-Oliveira C, Mizukami A, Swiech K, Covas DT, Donadi EA, Oliva-Neto P, Moraes Ã‚M.	J Biomater Appl. 2015 Mar;29(8):1155-66. doi: 10.1177/0885328214553959. Epub 2014 Oct 2.	J Biomater Appl. 2015	PubMed	citation	PMID:25281644	pubmed	25281644	create date:2014/10/05 | first author:Bellini MZ						2015	346
Telocytes in human liver fibrosis.	/pubmed/25661250	Fu S, Wang F, Cao Y, Huang Q, Xiao J, Yang C, Popescu LM.	J Cell Mol Med. 2015 Mar;19(3):676-83. doi: 10.1111/jcmm.12542. Epub 2015 Feb 8.	J Cell Mol Med. 2015	PubMed	citation	PMID:25661250 | PMCID:PMC4369823	pubmed	25661250	create date:2015/02/11 | first author:Fu S						2015	346
Comparison of the effect of topical versus systemic L-arginine on wound healing in acute incisional diabetic rat model.	/pubmed/26109968	Zandifar A, Seifabadi S, Zandifar E, Beheshti SS, Aslani A, Javanmard SH.	J Res Med Sci. 2015 Mar;20(3):233-8.	J Res Med Sci. 2015	PubMed	citation	PMID:26109968 | PMCID:PMC4468226	pubmed	26109968	create date:2015/06/26 | first author:Zandifar A						2015	346
Targeted delivery of adipose-derived stem cells via acellular dermal matrix enhances wound repair in diabetic rats.	/pubmed/23038677	Nie C, Zhang G, Yang D, Liu T, Liu D, Xu J, Zhang J.	J Tissue Eng Regen Med. 2015 Mar;9(3):224-35. doi: 10.1002/term.1622. Epub 2012 Oct 5.	J Tissue Eng Regen Med. 2015	PubMed	citation	PMID:23038677	pubmed	23038677	create date:2012/10/06 | first author:Nie C						2015	346
Wound closure in patients with DFU: a cost-effectiveness analysis of two cellular/tissue-derived products.	/pubmed/25764960	Gilligan AM, Waycaster CR, Landsman AL.	J Wound Care. 2015 Mar;24(3):149-56. doi: 10.12968/jowc.2015.24.3.149.	J Wound Care. 2015	PubMed	citation	PMID:25764960	pubmed	25764960	create date:2015/03/15 | first author:Gilligan AM						2015	346
Characterization of a novel standardized human three-dimensional skin wound healing model using non-sequential fractional ultrapulsed CO2 laser treatments.	/pubmed/25771913	Marquardt Y, Amann PM, Heise R, Czaja K, Steiner T, Merk HF, Skazik-Voogt C, Baron JM.	Lasers Surg Med. 2015 Mar;47(3):257-65. doi: 10.1002/lsm.22341. Epub 2015 Mar 15.	Lasers Surg Med. 2015	PubMed	citation	PMID:25771913	pubmed	25771913	create date:2015/03/17 | first author:Marquardt Y						2015	346
Development of nanofibrous scaffolds containing gum tragacanth/poly (Îµ-caprolactone) for application as skin scaffolds.	/pubmed/25579898	Ranjbar-Mohammadi M, Bahrami SH.	Mater Sci Eng C Mater Biol Appl. 2015 Mar;48:71-9. doi: 10.1016/j.msec.2014.10.020. Epub 2014 Oct 13.	Mater Sci Eng C Mater Biol Appl. 2015	PubMed	citation	PMID:25579898	pubmed	25579898	create date:2015/01/13 | first author:Ranjbar-Mohammadi M						2015	346
Purified type I collagen wound matrix improves chronic wound healing in patients with recessive dystrophic epidermolysis bullosa.	/pubmed/25557742	Gorell ES, Leung TH, Khuu P, Lane AT.	Pediatr Dermatol. 2015 Mar-Apr;32(2):220-5. doi: 10.1111/pde.12492. Epub 2014 Dec 29.	Pediatr Dermatol. 2015	PubMed	citation	PMID:25557742	pubmed	25557742	create date:2015/01/06 | first author:Gorell ES						2015	346
An in-situ forming skin substitute improves healing outcome in a hypertrophic scar model.	/pubmed/25412924	Hartwell R, Poormasjedi-Meibod MS, Chavez-Munoz C, Jalili RB, Hossenini-Tabatabaei A, Ghahary A.	Tissue Eng Part A. 2015 Mar;21(5-6):1085-94. doi: 10.1089/ten.TEA.2014.0271. Epub 2015 Feb 19.	Tissue Eng Part A. 2015	PubMed	citation	PMID:25412924 | PMCID:PMC4356223	pubmed	25412924	create date:2014/11/22 | first author:Hartwell R						2015	346
The effects of macrophage-stimulating protein on the migration, proliferation, and collagen synthesis of skin fibroblasts in vitro and in vivo.	/pubmed/25315688	Zhao J, Hu L, Gong N, Tang Q, Du L, Chen L.	Tissue Eng Part A. 2015 Mar;21(5-6):982-91. doi: 10.1089/ten.TEA.2013.0726. Epub 2015 Jan 22.	Tissue Eng Part A. 2015	PubMed	citation	PMID:25315688	pubmed	25315688	create date:2014/10/16 | first author:Zhao J						2015	346
Adherent scars: Do they really exist?	/pubmed/25703746	Ferriero G, Vercelli S, Salgovic L, Sartorio F.	Wound Repair Regen. 2015 Mar-Apr;23(2):297-8. doi: 10.1111/wrr.12276. No abstract available.	Wound Repair Regen. 2015	PubMed	citation	PMID:25703746	pubmed	25703746	create date:2015/02/24 | first author:Ferriero G						2015	346
Mesenchymal stromal cells reverse hypoxia-mediated suppression of Î±-smooth muscle actin expression in human dermal fibroblasts.	/pubmed/25625213	Faulknor RA, Olekson MA, Nativ NI, Ghodbane M, Gray AJ, Berthiaume F.	Biochem Biophys Res Commun. 2015 Feb 27;458(1):8-13. doi: 10.1016/j.bbrc.2015.01.013. Epub 2015 Jan 24.	Biochem Biophys Res Commun. 2015	PubMed	citation	PMID:25625213	pubmed	25625213	create date:2015/01/28 | first author:Faulknor RA						2015	346
Generation of a three-dimensional full thickness skin equivalent and automated wounding.	/pubmed/25741763	Rossi A, Appelt-Menzel A, Kurdyn S, Walles H, Groeber F.	J Vis Exp. 2015 Feb 26;(96). doi: 10.3791/52576.	J Vis Exp. 2015	PubMed	citation	PMID:25741763 | PMCID:PMC4354673	pubmed	25741763	create date:2015/03/06 | first author:Rossi A						2015	346
Effects of plant sterols derived from Aloe vera gel on human dermal fibroblasts in vitro and on skin condition in Japanese women.	/pubmed/25759593	Tanaka M, Misawa E, Yamauchi K, Abe F, Ishizaki C.	Clin Cosmet Investig Dermatol. 2015 Feb 20;8:95-104. doi: 10.2147/CCID.S75441. eCollection 2015.	Clin Cosmet Investig Dermatol. 2015	PubMed	citation	PMID:25759593 | PMCID:PMC4345938	pubmed	25759593	create date:2015/03/12 | first author:Tanaka M						2015	346
Topical curcumin-loaded hydrogels obtained using galactomannan from Schizolobium parahybae and xanthan.	/pubmed/25458294	Koop HS, de Freitas RA, de Souza MM, Savi-Jr R, Silveira JL.	Carbohydr Polym. 2015 Feb 13;116:229-36. doi: 10.1016/j.carbpol.2014.07.043. Epub 2014 Jul 29.	Carbohydr Polym. 2015	PubMed	citation	PMID:25458294	pubmed	25458294	create date:2014/12/03 | first author:Koop HS						2015	346
Carbonate ion-enriched hot spring water promotes skin wound healing in nude rats.	/pubmed/25671581	Liang J, Kang D, Wang Y, Yu Y, Fan J, Takashi E.	PLoS One. 2015 Feb 11;10(2):e0117106. doi: 10.1371/journal.pone.0117106. eCollection 2015.	PLoS One. 2015	PubMed	citation	PMID:25671581 | PMCID:PMC4324962	pubmed	25671581	create date:2015/02/12 | first author:Liang J						2015	346
Intercellular propagation of extracellular signal-regulated kinase activation revealed by in vivo imaging of mouse skin.	/pubmed/25668746	Hiratsuka T, Fujita Y, Naoki H, Aoki K, Kamioka Y, Matsuda M.	Elife. 2015 Feb 10;4:e05178. doi: 10.7554/eLife.05178.	Elife. 2015	PubMed	citation	PMID:25668746 | PMCID:PMC4337632	pubmed	25668746	create date:2015/02/11 | first author:Hiratsuka T						2015	346
Use of allogeneic platelet gel in the management of chemotherapy extravasation injuries: a case report.	/pubmed/25709472	Di Costanzo G, Loquercio G, Marcacci G, Iervolino V, Mori S, Petruzziello A, Barra P, Cacciapuoti C.	Onco Targets Ther. 2015 Feb 9;8:401-4. doi: 10.2147/OTT.S68469. eCollection 2015.	Onco Targets Ther. 2015	PubMed	citation	PMID:25709472 | PMCID:PMC4332310	pubmed	25709472	create date:2015/02/25 | first author:Di Costanzo G						2015	346
Three donor site dressings in pediatric split-thickness skin grafts: study protocol for a randomised controlled trial.	/pubmed/25887128	McBride CA, Kimble RM, Stockton K.	Trials. 2015 Feb 8;16:43. doi: 10.1186/s13063-015-0557-9.	Trials. 2015	PubMed	citation	PMID:25887128 | PMCID:PMC4335760	pubmed	25887128	create date:2015/04/19 | first author:McBride CA						2015	346
TFIIH-dependent MMP-1 overexpression in trichothiodystrophy leads to extracellular matrix alterations in patient skin.	/pubmed/25605938	Arseni L, Lanzafame M, Compe E, Fortugno P, Afonso-Barroso A, Peverali FA, Lehmann AR, Zambruno G, Egly JM, Stefanini M, Orioli D.	Proc Natl Acad Sci U S A. 2015 Feb 3;112(5):1499-504. doi: 10.1073/pnas.1416181112. Epub 2015 Jan 20.	Proc Natl Acad Sci U S A. 2015	PubMed	citation	PMID:25605938 | PMCID:PMC4321311	pubmed	25605938	create date:2015/01/22 | first author:Arseni L						2015	346
Preclinical Evaluation of Tegadermâ„¢ Supported Nanofibrous Wound Matrix Dressing on Porcine Wound Healing Model.	/pubmed/25713753	Ong CT, Zhang Y, Lim R, Samsonraj R, Masilamani J, Phan TH, Ramakrishna S, Lim I, Kee I, Fahamy M, Templonuevo V, Lim CT, Phan TT.	Adv Wound Care (New Rochelle). 2015 Feb 1;4(2):110-118.	Adv Wound Care (New Rochelle). 2015	PubMed	citation	PMID:25713753 | PMCID:PMC4322021	pubmed	25713753	create date:2015/02/26 | first author:Ong CT						2015	346
Remodeling characteristics and collagen distribution in biological scaffold materials explanted from human subjects after abdominal soft tissue reconstruction: an analysis of scaffold remodeling characteristics by patient risk factors and surgical site classifications.	/pubmed/24374547	Cavallo JA, Roma AA, Jasielec MS, Ousley J, Creamer J, Pichert MD, Baalman S, Frisella MM, Matthews BD, Deeken CR.	Ann Surg. 2015 Feb;261(2):405-15. doi: 10.1097/SLA.0000000000000471.	Ann Surg. 2015	PubMed	citation	PMID:24374547 | PMCID:PMC4072753	pubmed	24374547	create date:2014/01/01 | first author:Cavallo JA						2015	346
Evaluation of dense collagen matrices as medicated wound dressing for the treatment of cutaneous chronic wounds.	/pubmed/26218128	Helary C, Abed A, Mosser G, Louedec L, Letourneur D, Coradin T, Giraud-Guille MM, Meddahi-PellÃ© A.	Biomater Sci. 2015 Feb;3(2):373-82. doi: 10.1039/c4bm00370e. Epub 2014 Dec 16.	Biomater Sci. 2015	PubMed	citation	PMID:26218128	pubmed	26218128	create date:2015/07/29 | first author:Helary C						2015	346
Glyaderm(Â®) dermal substitute: clinical application and long-term results in 55 patients.	/pubmed/24946965	Pirayesh A, Hoeksema H, Richters C, Verbelen J, Monstrey S.	Burns. 2015 Feb;41(1):132-44. doi: 10.1016/j.burns.2014.05.013. Epub 2014 Jun 16.	Burns. 2015	PubMed	citation	PMID:24946965	pubmed	24946965	create date:2014/06/21 | first author:Pirayesh A						2015	346
Periostin induces fibroblast proliferation and myofibroblast persistence in hypertrophic scarring.	/pubmed/25421393	Crawford J, Nygard K, Gan BS, O'Gorman DB.	Exp Dermatol. 2015 Feb;24(2):120-6. doi: 10.1111/exd.12601.	Exp Dermatol. 2015	PubMed	citation	PMID:25421393	pubmed	25421393	create date:2014/11/26 | first author:Crawford J						2015	346
Melanocyte pigmentation inversely correlates with MCP-1 production and angiogenesis-inducing potential.	/pubmed/25406462	Adini I, Adini A, Bazinet L, Watnick RS, Bielenberg DR, D'Amato RJ.	FASEB J. 2015 Feb;29(2):662-70. doi: 10.1096/fj.14-255398. Epub 2014 Nov 18.	FASEB J. 2015	PubMed	citation	PMID:25406462 | PMCID:PMC4314224	pubmed	25406462	create date:2014/11/20 | first author:Adini I						2015	346
Intracrine sex steroid synthesis and signaling in human epidermal keratinocytes and dermal fibroblasts.	/pubmed/25392269	Pomari E, Dalla Valle L, Pertile P, Colombo L, Thornton MJ.	FASEB J. 2015 Feb;29(2):508-24. doi: 10.1096/fj.14-251363. Epub 2014 Nov 12.	FASEB J. 2015	PubMed	citation	PMID:25392269	pubmed	25392269	create date:2014/11/14 | first author:Pomari E						2015	346
Buccal mucosa repair with electrospun silk fibroin matrix in a rat model.	/pubmed/25744194	Tang J, Han Y, Zhang F, Ge Z, Liu X, Lu Q.	Int J Artif Organs. 2015 Feb;38(2):105-12. doi: 10.5301/ijao.5000392. Epub 2015 Mar 4.	Int J Artif Organs. 2015	PubMed	citation	PMID:25744194	pubmed	25744194	create date:2015/03/10 | first author:Tang J						2015	346
Cryptomphalus aspersa mollusc eggs extract promotes migration and prevents cutaneous ageing in keratinocytes and dermal fibroblasts in vitro.	/pubmed/25256953	Espada J, Matabuena M, Salazar N, Lucena S, Kourani O, Carrasco E, Calvo M, RodrÃ­guez C, Reyes E, GonzÃ¡lez S, Juarranz A.	Int J Cosmet Sci. 2015 Feb;37(1):41-55. doi: 10.1111/ics.12167. Epub 2014 Oct 27.	Int J Cosmet Sci. 2015	PubMed	citation	PMID:25256953	pubmed	25256953	create date:2014/09/27 | first author:Espada J						2015	346
The role of polyphosphates in the sequestration of matrix metalloproteinases.	/pubmed/23590276	McCarty SM, Percival SL, Clegg PD, Cochrane CA.	Int Wound J. 2015 Feb;12(1):89-99. doi: 10.1111/iwj.12058. Epub 2013 Apr 17.	Int Wound J. 2015	PubMed	citation	PMID:23590276	pubmed	23590276	create date:2013/04/18 | first author:McCarty SM						2015	346
In vitro biocompatibility and cellular interactions of a chitosan/dextran-based hydrogel for postsurgical adhesion prevention.	/pubmed/24889797	Aziz MA, Cabral JD, Brooks HJ, McConnell MA, Fitzpatrick C, Hanton LR, Moratti SC.	J Biomed Mater Res B Appl Biomater. 2015 Feb;103(2):332-41. doi: 10.1002/jbm.b.33206. Epub 2014 May 29.	J Biomed Mater Res B Appl Biomater. 2015	PubMed	citation	PMID:24889797	pubmed	24889797	create date:2014/06/04 | first author:Aziz MA						2015	346
A dissolved oxygen dressing: a pilot study in an ischemic skin flap model.	/pubmed/25391307	Zellner S, Manabat R, Roe DF.	J Int Med Res. 2015 Feb;43(1):93-103. doi: 10.1177/0300060514541826. Epub 2014 Nov 12.	J Int Med Res. 2015	PubMed	citation	PMID:25391307	pubmed	25391307	create date:2014/11/14 | first author:Zellner S						2015	346
Cell recruitment by amnion chorion grafts promotes neovascularization.	/pubmed/25266600	Maan ZN, Rennert RC, Koob TJ, Januszyk M, Li WW, Gurtner GC.	J Surg Res. 2015 Feb;193(2):953-62. doi: 10.1016/j.jss.2014.08.045. Epub 2014 Sep 1.	J Surg Res. 2015	PubMed	citation	PMID:25266600 | PMCID:PMC4425288	pubmed	25266600	create date:2014/10/01 | first author:Maan ZN						2015	346
In vivo assessment of protease dynamics in cutaneous wound healing by degradomics analysis of porcine wound exudates.	/pubmed/25516628	Sabino F, Hermes O, Egli FE, Kockmann T, Schlage P, Croizat P, Kizhakkedathu JN, Smola H, auf dem Keller U.	Mol Cell Proteomics. 2015 Feb;14(2):354-70. doi: 10.1074/mcp.M114.043414. Epub 2014 Dec 16.	Mol Cell Proteomics. 2015	PubMed	citation	PMID:25516628 | PMCID:PMC4350031	pubmed	25516628	create date:2014/12/18 | first author:Sabino F						2015	346
Overexpression of the chimeric plasmin-resistant VEGF165/VEGF183 (132-158) protein in murine breast cancer induces distinct vascular patterning adjacent to tumors and retarded tumor growth.	/pubmed/25373557	Zhang HY, Fan BL, Wu XS, Mu LM, Wang WF, Zhu WL.	Mol Med Rep. 2015 Feb;11(2):1483-9. doi: 10.3892/mmr.2014.2866. Epub 2014 Nov 5. Erratum in: Mol Med Rep. 2015 May;11(5):4010.	Mol Med Rep. 2015	PubMed	citation	PMID:25373557	pubmed	25373557	create date:2014/11/07 | first author:Zhang HY						2015	346
Upregulated periostin promotes angiogenesis in keloids through activation of the ERKÂ 1/2 and focal adhesion kinase pathways, as well as the upregulated expression of VEGF and angiopoietinâ€‘1.	/pubmed/25369801	Zhang Z, Nie F, Chen X, Qin Z, Kang C, Chen B, Ma J, Pan B, Ma Y.	Mol Med Rep. 2015 Feb;11(2):857-64. doi: 10.3892/mmr.2014.2827. Epub 2014 Oct 31.	Mol Med Rep. 2015	PubMed	citation	PMID:25369801 | PMCID:PMC4262479	pubmed	25369801	create date:2014/11/06 | first author:Zhang Z						2015	346
Coâ€‘culture with human fetal epidermal keratinocytes promotes proliferation and migration of human fetal and adult dermal fibroblasts.	/pubmed/25351528	Wang Z, Liu X, Zhang D, Wang X, Zhao F, Shi P, Pang X.	Mol Med Rep. 2015 Feb;11(2):1105-10. doi: 10.3892/mmr.2014.2798. Epub 2014 Oct 29.	Mol Med Rep. 2015	PubMed	citation	PMID:25351528	pubmed	25351528	create date:2014/10/30 | first author:Wang Z						2015	346
Chitosan gel formulations containing egg yolk oil and epidermal growth factor for dermal burn treatment.	/pubmed/25997244	Yenilmez E, BaÅŸaran E, Arslan R, Berkman MS, GÃ¼ven UM, BayÃ§u C, Yazan Y.	Pharmazie. 2015 Feb;70(2):67-73.	Pharmazie. 2015	PubMed	citation	PMID:25997244	pubmed	25997244	create date:2015/05/23 | first author:Yenilmez E						2015	346
Fast and mild strategy, using superhydrophobic surfaces, to produce collagen/platelet lysate gel beads for skin regeneration.	/pubmed/25120225	Lima AC, Mano JF, Concheiro A, Alvarez-Lorenzo C.	Stem Cell Rev. 2015 Feb;11(1):161-79. doi: 10.1007/s12015-014-9548-6.	Stem Cell Rev. 2015	PubMed	citation	PMID:25120225	pubmed	25120225	create date:2014/08/15 | first author:Lima AC						2015	346
Controlled release of thymosin beta 4 using a collagen-chitosan sponge scaffold augments cutaneous wound healing and increases angiogenesis in diabetic rats with hindlimb ischemia.	/pubmed/25204972	Ti D, Hao H, Xia L, Tong C, Liu J, Dong L, Xu S, Zhao Y, Liu H, Fu X, Han W.	Tissue Eng Part A. 2015 Feb;21(3-4):541-9. doi: 10.1089/ten.TEA.2013.0750. Epub 2014 Oct 14.	Tissue Eng Part A. 2015	PubMed	citation	PMID:25204972	pubmed	25204972	create date:2014/09/11 | first author:Ti D						2015	346
Adipose-derived stem-cell-seeded non-cross-linked porcine acellular dermal matrix increases cellular infiltration, vascular infiltration, and mechanical strength of ventral hernia repairs.	/pubmed/25156009	Iyyanki TS, Dunne LW, Zhang Q, Hubenak J, Turza KC, Butler CE.	Tissue Eng Part A. 2015 Feb;21(3-4):475-85. doi: 10.1089/ten.TEA.2014.0235. Epub 2014 Oct 2.	Tissue Eng Part A. 2015	PubMed	citation	PMID:25156009 | PMCID:PMC4334099	pubmed	25156009	create date:2014/08/27 | first author:Iyyanki TS						2015	346
In vitro characterization of patches of human mesenchymal stromal cells.	/pubmed/25051249	Roux S, Bodivit G, Bartis W, Lebouvier A, Chevallier N, Fialaire-Legendre A, Bierling P, Rouard H.	Tissue Eng Part A. 2015 Feb;21(3-4):417-25. doi: 10.1089/ten.TEA.2013.0615. Epub 2014 Oct 15.	Tissue Eng Part A. 2015	PubMed	citation	PMID:25051249 | PMCID:PMC4333256	pubmed	25051249	create date:2014/07/23 | first author:Roux S						2015	346
Evaluation of in situ injectable hydrogels as controlled release device for ANXA1 derived peptide in wound healing.	/pubmed/25439941	Del Gaudio P, De Cicco F, Aquino RP, Picerno P, Russo P, Dal Piaz F, Bizzarro V, Belvedere R, Parente L, Petrella A.	Carbohydr Polym. 2015 Jan 22;115:629-35. doi: 10.1016/j.carbpol.2014.09.040. Epub 2014 Oct 2.	Carbohydr Polym. 2015	PubMed	citation	PMID:25439941	pubmed	25439941	create date:2014/12/03 | first author:Del Gaudio P						2015	346
Development of tannic acid/chitosan/pullulan composite nanofibers from aqueous solution for potential applications as wound dressing.	/pubmed/25439862	Xu F, Weng B, Gilkerson R, Materon LA, Lozano K.	Carbohydr Polym. 2015 Jan 22;115:16-24. doi: 10.1016/j.carbpol.2014.08.081. Epub 2014 Sep 2.	Carbohydr Polym. 2015	PubMed	citation	PMID:25439862	pubmed	25439862	create date:2014/12/03 | first author:Xu F						2015	346
Acute cutaneous wounds treated with human decellularised dermis show enhanced angiogenesis during healing.	/pubmed/25602294	Greaves NS, Lqbal SA, Morris J, Benatar B, Alonso-Rasgado T, Baguneid M, Bayat A.	PLoS One. 2015 Jan 20;10(1):e0113209. doi: 10.1371/journal.pone.0113209. eCollection 2015. Erratum in: PLoS One. 2015;10(3):e0121503. Lqbal, Syed A [added].	PLoS One. 2015	PubMed	citation	PMID:25602294 | PMCID:PMC4300088	pubmed	25602294	create date:2015/01/21 | first author:Greaves NS						2015	346
Curcumin induces differential expression of cytoprotective enzymes but similar apoptotic responses in fibroblasts and myofibroblasts.	/pubmed/25447314	Lundvig DM, Pennings SW, Brouwer KM, Mtaya-Mlangwa M, Mugonzibwa EA, Kuijpers-Jagtman AM, Von den Hoff JW, Wagener FA.	Exp Cell Res. 2015 Jan 15;330(2):429-41. doi: 10.1016/j.yexcr.2014.10.006. Epub 2014 Oct 17.	Exp Cell Res. 2015	PubMed	citation	PMID:25447314	pubmed	25447314	create date:2014/12/03 | first author:Lundvig DM						2015	346
Dynamics of the surgical microbiota along the cardiothoracic surgery pathway.	/pubmed/25628618	Romano-Bertrand S, Frapier JM, Calvet B, Colson P, Albat B, Parer S, Jumas-Bilak E.	Front Microbiol. 2015 Jan 13;5:787. doi: 10.3389/fmicb.2014.00787. eCollection 2014.	Front Microbiol. 2014	PubMed	citation	PMID:25628618 | PMCID:PMC4292786	pubmed	25628618	create date:2015/01/30 | first author:Romano-Bertrand S						2014	288
Expression and function of connexin 43 in human gingival wound healing and fibroblasts.	/pubmed/25584940	Tarzemany R, Jiang G, Larjava H, HÃ¤kkinen L.	PLoS One. 2015 Jan 13;10(1):e0115524. doi: 10.1371/journal.pone.0115524. eCollection 2015.	PLoS One. 2015	PubMed	citation	PMID:25584940 | PMCID:PMC4293150	pubmed	25584940	create date:2015/01/15 | first author:Tarzemany R						2015	346
Cord blood platelet gel treatment of dystrophic recessive epidermolysis bullosa.	/pubmed/25572600	Tadini G, Pezzani L, Ghirardello S, Rebulla P, Esposito S, Mosca F.	BMJ Case Rep. 2015 Jan 8;2015. pii: bcr2014207364. doi: 10.1136/bcr-2014-207364.	BMJ Case Rep. 2015	PubMed	citation	PMID:25572600 | PMCID:PMC4289807	pubmed	25572600	create date:2015/01/13 | first author:Tadini G						2015	346
Potential Wound Healing Activities of Galla Rhois in Human Fibroblasts and Keratinocytes.	/pubmed/26621446	Park HH, Park NY, Kim SG, Jeong KT, Lee EJ, Lee E.	Am J Chin Med. 2015;43(8):1625-36. doi: 10.1142/S0192415X15500925. Epub 2015 Nov 30.	Am J Chin Med. 2015	PubMed	citation	PMID:26621446	pubmed	26621446	create date:2015/12/02 | first author:Park HH						2015	346
Global deletion of Ankrd1 results in a wound-healing phenotype associated with dermal fibroblast dysfunction.	/pubmed/25452119	Samaras SE, AlmodÃ³var-GarcÃ­a K, Wu N, Yu F, Davidson JM.	Am J Pathol. 2015 Jan;185(1):96-109. doi: 10.1016/j.ajpath.2014.09.018. Epub 2014 Nov 18.	Am J Pathol. 2015	PubMed	citation	PMID:25452119 | PMCID:PMC4278243	pubmed	25452119	create date:2014/12/03 | first author:Samaras SE						2015	346
Xenogenic (porcine) acellular dermal matrix promotes growth of granulation tissues in the wound healing of Fournier gangrene.	/pubmed/25569072	Zhang Z, Lv L, Mamat M, Chen Z, Zhou Z, Liu L, Wang Z.	Am Surg. 2015 Jan;81(1):92-5.	Am Surg. 2015	PubMed	citation	PMID:25569072	pubmed	25569072	create date:2015/01/09 | first author:Zhang Z						2015	346
Second-harmonic generation microscopy for assessment of mesenchymal stem cell-seeded acellular dermal matrix in wound-healing.	/pubmed/25890761	Wang Q, Jin Y, Deng X, Liu H, Pang H, Shi P, Zhan Z.	Biomaterials. 2015;53:659-68. doi: 10.1016/j.biomaterials.2015.03.011. Epub 2015 Mar 24.	Biomaterials. 2015	PubMed	citation	PMID:25890761	pubmed	25890761	create date:2015/04/22 | first author:Wang Q						2015	346
Investigation of Dermis-derived hydrogels for wound healing applications.	/pubmed/25179708	Engel H, Kao SW, Larson J, Uriel S, Jiang B, Brey EM, Cheng MH.	Biomed J. 2015 Jan-Feb;38(1):58-64. doi: 10.4103/2319-4170.132899.	Biomed J. 2015	PubMed	citation	PMID:25179708	pubmed	25179708	create date:2014/09/03 | first author:Engel H						2015	346
In Vitro Evaluation of Scaffolds for the Delivery of Mesenchymal Stem Cells to Wounds.	/pubmed/26504774	Wahl EA, Fierro FA, Peavy TR, Hopfner U, Dye JF, Machens HG, EgaÃ±a JT, Schenck TL.	Biomed Res Int. 2015;2015:108571. doi: 10.1155/2015/108571. Epub 2015 Oct 4.	Biomed Res Int. 2015	PubMed	citation	PMID:26504774 | PMCID:PMC4609332	pubmed	26504774	create date:2015/10/28 | first author:Wahl EA						2015	346
Flax Fiber Hydrophobic Extract Inhibits Human Skin Cells Inflammation and Causes Remodeling of Extracellular Matrix and Wound Closure Activation.	/pubmed/26347154	Styrczewska M, Kostyn A, Kulma A, Majkowska-Skrobek G, Augustyniak D, Prescha A, Czuj T, Szopa J.	Biomed Res Int. 2015;2015:862391. doi: 10.1155/2015/862391. Epub 2015 Aug 4.	Biomed Res Int. 2015	PubMed	citation	PMID:26347154 | PMCID:PMC4539444	pubmed	26347154	create date:2015/09/09 | first author:Styrczewska M						2015	346
Cooperative regulation of substrate stiffness and extracellular matrix proteins in skin wound healing of axolotls.	/pubmed/25839038	Huang TY, Wu CH, Wang MH, Chen BS, Chiou LL, Lee HS.	Biomed Res Int. 2015;2015:712546. doi: 10.1155/2015/712546. Epub 2015 Mar 8.	Biomed Res Int. 2015	PubMed	citation	PMID:25839038 | PMCID:PMC4370196	pubmed	25839038	create date:2015/04/04 | first author:Huang TY						2015	346
Behaviour of endothelial cells in a tridimensional in vitro environment.	/pubmed/25789323	Ayata RE, Chabaud S, Auger M, Pouliot R.	Biomed Res Int. 2015;2015:630461. doi: 10.1155/2015/630461. Epub 2015 Feb 19.	Biomed Res Int. 2015	PubMed	citation	PMID:25789323 | PMCID:PMC4350961	pubmed	25789323	create date:2015/03/20 | first author:Ayata RE						2015	346
Topical application of propolis enhances cutaneous wound healing by promoting TGF-beta/Smad-mediated collagen production in a streptozotocin-induced type I diabetic mouse model.	/pubmed/26381245	Hozzein WN, Badr G, Al Ghamdi AA, Sayed A, Al-Waili NS, Garraud O.	Cell Physiol Biochem. 2015;37(3):940-54. doi: 10.1159/000430221. Epub 2015 Sep 18.	Cell Physiol Biochem. 2015	PubMed	citation	PMID:26381245	pubmed	26381245	create date:2015/09/19 | first author:Hozzein WN						2015	346
Signatures of resistance to Lepeophtheirus salmonis include a TH2-type response at the louse-salmon interface.	/pubmed/25453579	Braden LM, Koop BF, Jones SR.	Dev Comp Immunol. 2015 Jan;48(1):178-91. doi: 10.1016/j.dci.2014.09.015. Epub 2014 Oct 16.	Dev Comp Immunol. 2015	PubMed	citation	PMID:25453579	pubmed	25453579	create date:2014/12/03 | first author:Braden LM						2015	346
Tumor necrosis factor-Î±-accelerated degradation of type I collagen in human skin is associated with elevated matrix metalloproteinase (MMP)-1 and MMP-3 ex vivo.	/pubmed/25457675	Ã…gren MS, Schnabel R, Christensen LH, Mirastschijski U.	Eur J Cell Biol. 2015 Jan;94(1):12-21. doi: 10.1016/j.ejcb.2014.10.001. Epub 2014 Oct 23.	Eur J Cell Biol. 2015	PubMed	citation	PMID:25457675 | PMCID:PMC4300401	pubmed	25457675	create date:2014/12/03 | first author:Ã…gren MS						2015	346
Topical Hypericum perforatum Improves Tissue Regeneration in Full-Thickness Excisional Wounds in Diabetic Rat Model.	/pubmed/26417372	Yadollah-Damavandi S, Chavoshi-Nejad M, Jangholi E, Nekouyian N, Hosseini S, Seifaee A, Rafiee S, Karimi H, Ashkani-Esfahani S, Parsa Y, Mohsenikia M.	Evid Based Complement Alternat Med. 2015;2015:245328. doi: 10.1155/2015/245328. Epub 2015 Aug 31.	Evid Based Complement Alternat Med. 2015	PubMed	citation	PMID:26417372 | PMCID:PMC4568368	pubmed	26417372	create date:2015/09/30 | first author:Yadollah-Damavandi S						2015	346
Ointment of Brassica oleracea var. capitata Matures the Extracellular Matrix in Skin Wounds of Wistar Rats.	/pubmed/26170889	Sarandy MM, Novaes RD, da Matta SL, Mezencio JM, da Silva MB, Zanuncio JC, GonÃ§alves RV.	Evid Based Complement Alternat Med. 2015;2015:919342. doi: 10.1155/2015/919342. Epub 2015 Jun 11.	Evid Based Complement Alternat Med. 2015	PubMed	citation	PMID:26170889 | PMCID:PMC4481082	pubmed	26170889	create date:2015/07/15 | first author:Sarandy MM						2015	346
Ultrastructural analysis between fetal and adult wound healing process of marsupial opossum skin.	/pubmed/25912322	Matsuno K, Ihara S.	Exp Anim. 2015;64(3):323-32. doi: 10.1538/expanim.15-0003. Epub 2015 Apr 24. Retraction in: Exp Anim. 2015;64(4):R1.	Exp Anim. 2015	PubMed	citation	PMID:25912322 | PMCID:PMC4548005	pubmed	25912322	create date:2015/04/29 | first author:Matsuno K						2015	346
Analysis of morphological characteristics and expression levels of extracellular matrix proteins in skin wounds to determine wound age in living subjects in forensic medicine.	/pubmed/25485947	Fronczek J, Lulf R, Korkmaz HI, Witte BI, van de Goot FR, Begieneman MP, Krijnen PA, Rozendaal L, Niessen HW, Reijnders UJ.	Forensic Sci Int. 2015 Jan;246:86-91. doi: 10.1016/j.forsciint.2014.11.013. Epub 2014 Nov 22.	Forensic Sci Int. 2015	PubMed	citation	PMID:25485947	pubmed	25485947	create date:2014/12/09 | first author:Fronczek J						2015	346
Microstructure, rheological and wound healing properties of collagen-based gel from cuttlefish skin.	/pubmed/25796451	Jridi M, Bardaa S, Moalla D, Rebaii T, Souissi N, Sahnoun Z, Nasri M.	Int J Biol Macromol. 2015;77:369-74. doi: 10.1016/j.ijbiomac.2015.03.020. Epub 2015 Mar 19.	Int J Biol Macromol. 2015	PubMed	citation	PMID:25796451	pubmed	25796451	create date:2015/03/23 | first author:Jridi M						2015	346
Electrospun polyurethane-dextran nanofiber mats loaded with Estradiol for post-menopausal wound dressing.	/pubmed/25748849	Unnithan AR, Sasikala AR, Murugesan P, Gurusamy M, Wu D, Park CH, Kim CS.	Int J Biol Macromol. 2015;77:1-8. doi: 10.1016/j.ijbiomac.2015.02.044. Epub 2015 Mar 5.	Int J Biol Macromol. 2015	PubMed	citation	PMID:25748849	pubmed	25748849	create date:2015/03/10 | first author:Unnithan AR						2015	346
Novel curcumin-loaded gel-core hyaluosomes with promising burn-wound healing potential: Development, in-vitro appraisal and in-vivo studies.	/pubmed/25818063	El-Refaie WM, Elnaggar YS, El-Massik MA, Abdallah OY.	Int J Pharm. 2015;486(1-2):88-98. doi: 10.1016/j.ijpharm.2015.03.052. Epub 2015 Mar 27.	Int J Pharm. 2015	PubMed	citation	PMID:25818063	pubmed	25818063	create date:2015/03/31 | first author:El-Refaie WM						2015	346
In vitro and in vivo evaluation of a novel collagen/cellulose nanocrystals scaffold for achieving the sustained release of basic fibroblast growth factor.	/pubmed/25114196	Li W, Lan Y, Guo R, Zhang Y, Xue W, Zhang Y.	J Biomater Appl. 2015 Jan;29(6):882-93. doi: 10.1177/0885328214547091. Epub 2014 Aug 10.	J Biomater Appl. 2015	PubMed	citation	PMID:25114196	pubmed	25114196	create date:2014/08/13 | first author:Li W						2015	346
Polyvinyl pyrrolidone/carrageenan blend hydrogels with nanosilver prepared by gamma radiation for use as an antimicrobial wound dressing.	/pubmed/26397966	Singh D, Singh A, Singh R.	J Biomater Sci Polym Ed. 2015;26(17):1269-85. doi: 10.1080/09205063.2015.1087366. Epub 2015 Sep 23.	J Biomater Sci Polym Ed. 2015	PubMed	citation	PMID:26397966	pubmed	26397966	create date:2015/09/24 | first author:Singh D						2015	346
A bilayer composite composed of TiO2-incorporated electrospun chitosan membrane and human extracellular matrix sheet as a wound dressing.	/pubmed/26096447	Woo CH, Choi YC, Choi JS, Lee HY, Cho YW.	J Biomater Sci Polym Ed. 2015;26(13):841-54. doi: 10.1080/09205063.2015.1061349. Epub 2015 Jul 9.	J Biomater Sci Polym Ed. 2015	PubMed	citation	PMID:26096447	pubmed	26096447	create date:2015/06/23 | first author:Woo CH						2015	346
Comparison of two proanthocyanidin cross-linked recombinant human collagen-peptide (RHC) - chitosan scaffolds.	/pubmed/26053645	Zhang J, Deng A, Zhou A, Yang Y, Gao L, Zhong Z, Yang S.	J Biomater Sci Polym Ed. 2015;26(10):585-99. doi: 10.1080/09205063.2015.1047667. Epub 2015 Jun 8.	J Biomater Sci Polym Ed. 2015	PubMed	citation	PMID:26053645	pubmed	26053645	create date:2015/06/09 | first author:Zhang J						2015	346
Evaluation of the antioxidant activity and the healing action of the ethanol extract of Calotropis procera bark against surgical wounds.	/pubmed/26401387	Tsala DE, Nga N, Thiery BN, Bienvenue MT, Theophile D.	J Intercult Ethnopharmacol. 2015 Jan-Mar;4(1):64-9. doi: 10.5455/jice.20141211071136. Epub 2015 Jan 3.	J Intercult Ethnopharmacol. 2015	PubMed	citation	PMID:26401387 | PMCID:PMC4566760	pubmed	26401387	create date:2015/09/25 | first author:Tsala DE						2015	346
The effect of a connexin43-based Peptide on the healing of chronic venous leg ulcers: a multicenter, randomized trial.	/pubmed/25072595	Ghatnekar GS, Grek CL, Armstrong DG, Desai SC, Gourdie RG.	J Invest Dermatol. 2015 Jan;135(1):289-98. doi: 10.1038/jid.2014.318. Epub 2014 Jul 29.	J Invest Dermatol. 2015	PubMed	citation	PMID:25072595 | PMCID:PMC4269806	pubmed	25072595	create date:2014/07/30 | first author:Ghatnekar GS						2015	346
Galectin-1 accelerates wound healing by regulating the neuropilin-1/Smad3/NOX4 pathway and ROS production in myofibroblasts.	/pubmed/25007042	Lin YT, Chen JS, Wu MH, Hsieh IS, Liang CH, Hsu CL, Hong TM, Chen YL.	J Invest Dermatol. 2015 Jan;135(1):258-68. doi: 10.1038/jid.2014.288. Epub 2014 Jul 9.	J Invest Dermatol. 2015	PubMed	citation	PMID:25007042	pubmed	25007042	create date:2014/07/10 | first author:Lin YT						2015	346
Pentoxifylline Accelerates Wound Healing Process by Modulating Gene Expression of MMP-1, MMP-3, and TIMP-1 in Normoglycemic Rats.	/pubmed/26087281	Babaei S, Bayat M.	J Invest Surg. 2015;28(4):196-201. doi: 10.3109/08941939.2014.1002642. Epub 2015 Jun 18.	J Invest Surg. 2015	PubMed	citation	PMID:26087281	pubmed	26087281	create date:2015/06/19 | first author:Babaei S						2015	346
Collagen gel formation in the presence of a carbon nanobrush.	/pubmed/25578709	Dombi GW, Purohit K, Martin LM, Yang SC.	J Mater Sci Mater Med. 2015 Jan;26(1):5356. doi: 10.1007/s10856-014-5356-4. Epub 2015 Jan 13.	J Mater Sci Mater Med. 2015	PubMed	citation	PMID:25578709	pubmed	25578709	create date:2015/01/13 | first author:Dombi GW						2015	346
Hydrogels Containing Nanocapsules and Nanoemulsions of Tea Tree Oil Provide Antiedematogenic Effect and Improved Skin Wound Healing.	/pubmed/26328444	Flores FC, De Lima JA, Da Silva CR, BenvegnÃº D, Ferreira J, Burger ME, Beck RC, Rolim CM, Rocha MI, Da Veiga ML, Da Silva Cde B.	J Nanosci Nanotechnol. 2015 Jan;15(1):800-9.	J Nanosci Nanotechnol. 2015	PubMed	citation	PMID:26328444	pubmed	26328444	create date:2015/09/04 | first author:Flores FC						2015	346
Inhibitory Effects of Nano-Extract from Dendropanax morbifera on Proliferation and Migration of Vascular Smooth Muscle Cells.	/pubmed/26328313	Lim L, Yun JJ, Jeong JE, Wi AJ, Song H.	J Nanosci Nanotechnol. 2015 Jan;15(1):116-9.	J Nanosci Nanotechnol. 2015	PubMed	citation	PMID:26328313	pubmed	26328313	create date:2015/09/04 | first author:Lim L						2015	346
Plantago lanceolataâ€…L. water extract induces transition of fibroblasts into myofibroblasts and increases tensile strength of healing skin wounds.	/pubmed/25244603	KovÃ¡Ä I, ÄŽurkÃ¡Ä J, HollÃ½ M, JakubÄovÃ¡ K, PerÅ¾eÄ¾ovÃ¡ V, MuÄaji P, Å vajdlenka E, Sabol F, LegÃ¡th J, BelÃ¡k J, Smetana K Jr, GÃ¡l P.	J Pharm Pharmacol. 2015 Jan;67(1):117-25. doi: 10.1111/jphp.12316. Epub 2014 Sep 22.	J Pharm Pharmacol. 2015	PubMed	citation	PMID:25244603	pubmed	25244603	create date:2014/09/23 | first author:KovÃ¡Ä I						2015	346
Effect of light-emitting diode (ÊŽ 627 nm and 945 nm ÊŽ) treatment on first intention healing: immunohistochemical analysis.	/pubmed/25367711	Kerppers II, de Lima CJ, Fernandes AB, Villaverde AB.	Lasers Med Sci. 2015 Jan;30(1):397-401. doi: 10.1007/s10103-014-1668-3. Epub 2014 Nov 1.	Lasers Med Sci. 2015	PubMed	citation	PMID:25367711	pubmed	25367711	create date:2014/11/05 | first author:Kerppers II						2015	346
In vitro and in vivo evaluation of electrospun nanofibers of PCL, chitosan and gelatin: a comparative study.	/pubmed/25491997	Gomes SR, Rodrigues G, Martins GG, Roberto MA, Mafra M, Henriques CM, Silva JC.	Mater Sci Eng C Mater Biol Appl. 2015 Jan;46:348-58. doi: 10.1016/j.msec.2014.10.051. Epub 2014 Oct 23.	Mater Sci Eng C Mater Biol Appl. 2015	PubMed	citation	PMID:25491997	pubmed	25491997	create date:2014/12/11 | first author:Gomes SR						2015	346
In vitro differences of neonatal and later postnatal keratinocytes and dermal fibroblasts.	/pubmed/25470521	KrejÄÃ­ E, Kodet O, Szabo P, BorskÃ½ J, Smetana K Jr, Grim M, DvoÅ™Ã¡nkovÃ¡ B.	Physiol Res. 2015;64(4):561-9. Epub 2014 Dec 3.	Physiol Res. 2015	PubMed	citation	PMID:25470521	pubmed	25470521	create date:2014/12/04 | first author:KrejÄÃ­ E						2015	346
Human platelet gel supernatant inactivates opportunistic wound pathogens on skin.	/pubmed/24433255	Edelblute CM, Donate AL, Hargrave BY, Heller LC.	Platelets. 2015;26(1):13-6. doi: 10.3109/09537104.2013.863859. Epub 2014 Jan 16.	Platelets. 2015	PubMed	citation	PMID:24433255	pubmed	24433255	create date:2014/01/18 | first author:Edelblute CM						2015	346
Micronized cellular adipose matrix as a therapeutic injectable for diabetic ulcer.	/pubmed/26440061	Feng J, Doi K, Kuno S, Mineda K, Kato H, Kinoshita K, Kanayama K, Mashiko T, Yoshimura K.	Regen Med. 2015;10(6):699-708. doi: 10.2217/rme.15.48. Epub 2015 Oct 6.	Regen Med. 2015	PubMed	citation	PMID:26440061	pubmed	26440061	create date:2015/10/07 | first author:Feng J						2015	346
The use of urinary bladder matrix in the treatment of trauma and combat casualty wound care.	/pubmed/26237704	Valerio IL, Campbell P, Sabino J, Dearth CL, Fleming M.	Regen Med. 2015;10(5):611-22. doi: 10.2217/rme.15.34.	Regen Med. 2015	PubMed	citation	PMID:26237704	pubmed	26237704	create date:2015/08/04 | first author:Valerio IL						2015	346
The antimicrobial peptides psoriasin (S100A7) and koebnerisin (S100A15) suppress extracellular matrix production and proliferation of human fibroblasts.	/pubmed/25502330	Gauglitz GG, Bureik D, Zwicker S, Ruzicka T, Wolf R.	Skin Pharmacol Physiol. 2015;28(3):115-23. doi: 10.1159/000363579. Epub 2014 Dec 4.	Skin Pharmacol Physiol. 2015	PubMed	citation	PMID:25502330	pubmed	25502330	create date:2014/12/17 | first author:Gauglitz GG						2015	346
Use of decellularized scaffolds combined with hyaluronic acid and basic fibroblast growth factor for skin tissue engineering.	/pubmed/25167809	Wu Z, Fan L, Xu B, Lin Y, Zhang P, Wei X.	Tissue Eng Part A. 2015 Jan;21(1-2):390-402. doi: 10.1089/ten.TEA.2013.0260. Epub 2014 Oct 14.	Tissue Eng Part A. 2015	PubMed	citation	PMID:25167809 | PMCID:PMC4293131	pubmed	25167809	create date:2014/08/30 | first author:Wu Z						2015	346
In vivo assessment of printed microvasculature in a bilayer skin graft to treat full-thickness wounds.	/pubmed/25051339	Yanez M, Rincon J, Dones A, De Maria C, Gonzales R, Boland T.	Tissue Eng Part A. 2015 Jan;21(1-2):224-33. doi: 10.1089/ten.TEA.2013.0561. Epub 2014 Sep 3.	Tissue Eng Part A. 2015	PubMed	citation	PMID:25051339 | PMCID:PMC4293098	pubmed	25051339	create date:2014/07/23 | first author:Yanez M						2015	346
Specific effects of fibrinogen and the Î³A and Î³'-chain fibrinogen variants on angiogenesis and wound healing.	/pubmed/24974891	Cheung EY, Weijers EM, Tuk B, Scheffer R, Leebeek FW, van Neck JW, Koolwijk P, de Maat MP.	Tissue Eng Part A. 2015 Jan;21(1-2):106-14. doi: 10.1089/ten.TEA.2014.0020. Epub 2014 Aug 5.	Tissue Eng Part A. 2015	PubMed	citation	PMID:24974891 | PMCID:PMC4292861	pubmed	24974891	create date:2014/07/01 | first author:Cheung EY						2015	346
MSCs seeded on bioengineered scaffolds improve skin wound healing in rats.	/pubmed/25571903	Formigli L, Paternostro F, Tani A, Mirabella C, Quattrini Li A, Nosi D, D'Asta F, Saccardi R, Mazzanti B, Lo Russo G, Zecchi-Orlandini S.	Wound Repair Regen. 2015 Jan-Feb;23(1):115-23. doi: 10.1111/wrr.12251. Epub 2015 Feb 26.	Wound Repair Regen. 2015	PubMed	citation	PMID:25571903	pubmed	25571903	create date:2015/01/13 | first author:Formigli L						2015	346
Self-assembled adult adipose-derived stem cell spheroids combined with biomaterials promote wound healing in a rat skin repair model.	/pubmed/25421559	Hsu SH, Hsieh PS.	Wound Repair Regen. 2015 Jan-Feb;23(1):57-64. doi: 10.1111/wrr.12239. Epub 2015 Feb 13.	Wound Repair Regen. 2015	PubMed	citation	PMID:25421559	pubmed	25421559	create date:2014/11/26 | first author:Hsu SH						2015	346
Pharmaceutical properties of a low-substituted hydroxypropyl cellulose (L-HPC) hydrogel as a novel external dressing.	/pubmed/25455783	Ogawa A, Nakayama S, Uehara M, Mori Y, Takahashi M, Aiba T, Kurosaki Y.	Int J Pharm. 2014 Dec 30;477(1-2):546-52. doi: 10.1016/j.ijpharm.2014.10.043. Epub 2014 Oct 30.	Int J Pharm. 2014	PubMed	citation	PMID:25455783	pubmed	25455783	create date:2014/12/03 | first author:Ogawa A						2014	288
Bacterial cellulose/acrylic acid hydrogel synthesized via electron beam irradiation: accelerated burn wound healing in an animal model.	/pubmed/25263896	Mohamad N, Mohd Amin MC, Pandey M, Ahmad N, Rajab NF.	Carbohydr Polym. 2014 Dec 19;114:312-20. doi: 10.1016/j.carbpol.2014.08.025. Epub 2014 Aug 23.	Carbohydr Polym. 2014	PubMed	citation	PMID:25263896	pubmed	25263896	create date:2014/09/30 | first author:Mohamad N						2014	288
Preparation, characteristics and assessment of a novel gelatin-chitosan sponge scaffold as skin tissue engineering material.	/pubmed/25275938	Han F, Dong Y, Su Z, Yin R, Song A, Li S.	Int J Pharm. 2014 Dec 10;476(1-2):124-33. doi: 10.1016/j.ijpharm.2014.09.036. Epub 2014 Sep 30.	Int J Pharm. 2014	PubMed	citation	PMID:25275938	pubmed	25275938	create date:2014/10/03 | first author:Han F						2014	288
The four-herb Chinese medicine ANBP enhances wound healing and inhibits scar formation via bidirectional regulation of transformation growth factor pathway.	/pubmed/25489732	Hou Q, He WJ, Hao HJ, Han QW, Chen L, Dong L, Liu JJ, Li X, Zhang YJ, Ma YZ, Han WD, Fu XB.	PLoS One. 2014 Dec 9;9(12):e112274. doi: 10.1371/journal.pone.0112274. eCollection 2014.	PLoS One. 2014	PubMed	citation	PMID:25489732 | PMCID:PMC4260828	pubmed	25489732	create date:2014/12/10 | first author:Hou Q						2014	288
Role of dermatopontin in re-epithelialization: implications on keratinocyte migration and proliferation.	/pubmed/25486882	Krishnaswamy VR, Korrapati PS.	Sci Rep. 2014 Dec 9;4:7385. doi: 10.1038/srep07385.	Sci Rep. 2014	PubMed	citation	PMID:25486882 | PMCID:PMC4260223	pubmed	25486882	create date:2014/12/10 | first author:Krishnaswamy VR						2014	288
SERI Surgical Scaffold as an Adjunct for Circumferential Abdominoplasty and Lower Body Lift.	/pubmed/25506527	Kornstein A.	Plast Reconstr Surg Glob Open. 2014 Dec 5;2(11):e244. doi: 10.1097/GOX.0000000000000214. eCollection 2014 Nov.	Plast Reconstr Surg Glob Open. 2014	PubMed	citation	PMID:25506527 | PMCID:PMC4255887	pubmed	25506527	create date:2014/12/17 | first author:Kornstein A						2014	288
Methods for skin wounding and assays for wound responses in C. elegans.	/pubmed/25548955	Xu S, Chisholm AD.	J Vis Exp. 2014 Dec 3;(94). doi: 10.3791/51959.	J Vis Exp. 2014	PubMed	citation	PMID:25548955 | PMCID:PMC4396949	pubmed	25548955	create date:2014/12/31 | first author:Xu S						2014	288
Loss of keratinocyte focal adhesion kinase stimulates dermal proteolysis through upregulation of MMP9 in wound healing.	/pubmed/25389925	Wong VW, Garg RK, Sorkin M, Rustad KC, Akaishi S, Levi K, Nelson ER, Tran M, Rennert R, Liu W, Longaker MT, Dauskardt RH, Gurtner GC.	Ann Surg. 2014 Dec;260(6):1138-46. doi: 10.1097/SLA.0000000000000219.	Ann Surg. 2014	PubMed	citation	PMID:25389925	pubmed	25389925	create date:2014/11/13 | first author:Wong VW						2014	288
Sodium pentaborate pentahydrate and pluronic containing hydrogel increases cutaneous wound healing in vitro and in vivo.	/pubmed/25129136	DoÄŸan A, Demirci S, CaÄŸlayan AB, KÄ±lÄ±Ã§ E, GÃ¼nal MY, Uslu U, Cumbul A, Sahin F.	Biol Trace Elem Res. 2014 Dec;162(1-3):72-9. doi: 10.1007/s12011-014-0104-7. Epub 2014 Aug 17.	Biol Trace Elem Res. 2014	PubMed	citation	PMID:25129136	pubmed	25129136	create date:2014/08/19 | first author:DoÄŸan A						2014	288
The effect of keratinocytes on the biomechanical characteristics and pore microstructure of tissue engineered skin using deep dermal fibroblasts.	/pubmed/25176070	Varkey M, Ding J, Tredget EE; Wound Healing Research Group..	Biomaterials. 2014 Dec;35(36):9591-8. doi: 10.1016/j.biomaterials.2014.07.048. Epub 2014 Aug 28.	Biomaterials. 2014	PubMed	citation	PMID:25176070	pubmed	25176070	create date:2014/09/02 | first author:Varkey M						2014	288
Research on a novel poly (vinyl alcohol)/lysine/vanillin wound dressing: Biocompatibility, bioactivity and antimicrobial activity.	/pubmed/24953436	Zhou G, A R, Ge H, Wang L, Liu M, Wang B, Su H, Yan M, Xi Y, Fan Y.	Burns. 2014 Dec;40(8):1668-78. doi: 10.1016/j.burns.2014.04.005. Epub 2014 Jun 18.	Burns. 2014	PubMed	citation	PMID:24953436	pubmed	24953436	create date:2014/06/24 | first author:Zhou G						2014	288
The pig as an experimental model for mid-dermal burns research.	/pubmed/24908180	Sheu SY, Wang WL, Fu YT, Lin SC, Lei YC, Liao JH, Tang NY, Kuo TF, Yao CH.	Burns. 2014 Dec;40(8):1679-88. doi: 10.1016/j.burns.2014.04.023. Epub 2014 Jun 5.	Burns. 2014	PubMed	citation	PMID:24908180	pubmed	24908180	create date:2014/06/09 | first author:Sheu SY						2014	288
Development of a new nanofiber scaffold for use with stem cells in a third degree burn animal model.	/pubmed/24794225	Steffens D, Leonardi D, Soster PR, Lersch M, Rosa A, Crestani T, Scher C, de Morais MG, Costa JA, Pranke P.	Burns. 2014 Dec;40(8):1650-60. doi: 10.1016/j.burns.2014.03.008. Epub 2014 Apr 30.	Burns. 2014	PubMed	citation	PMID:24794225	pubmed	24794225	create date:2014/05/06 | first author:Steffens D						2014	288
Expression and integrity of dermatopontin in chronic cutaneous wounds: a crucial factor in impaired wound healing.	/pubmed/25260909	Krishnaswamy VR, Manikandan M, Munirajan AK, Vijayaraghavan D, Korrapati PS.	Cell Tissue Res. 2014 Dec;358(3):833-41. doi: 10.1007/s00441-014-2000-z. Epub 2014 Sep 27.	Cell Tissue Res. 2014	PubMed	citation	PMID:25260909	pubmed	25260909	create date:2014/09/28 | first author:Krishnaswamy VR						2014	288
Effect of high advanced-collagen tripeptide on wound healing and skin recovery after fractional photothermolysis treatment.	/pubmed/25283252	Choi SY, Kim WG, Ko EJ, Lee YH, Kim BG, Shin HJ, Choi YS, Ahn JY, Kim BJ, Lee HJ.	Clin Exp Dermatol. 2014 Dec;39(8):874-80. doi: 10.1111/ced.12405. Epub 2014 Oct 4.	Clin Exp Dermatol. 2014	PubMed	citation	PMID:25283252	pubmed	25283252	create date:2014/10/07 | first author:Choi SY						2014	288
Beneficial effects of activated macrophages on sulfur mustard-induced cutaneous burns, an in vivo experience.	/pubmed/24641113	Dachir S, Cohen M, Sahar R, Graham J, Eisenkraft A, Horwitz V, Kadar T.	Cutan Ocul Toxicol. 2014 Dec;33(4):317-26. doi: 10.3109/15569527.2013.877023. Epub 2014 Mar 18.	Cutan Ocul Toxicol. 2014	PubMed	citation	PMID:24641113	pubmed	24641113	create date:2014/03/20 | first author:Dachir S						2014	288
Low molecular weight hyaluronan mediated CD44 dependent induction of IL-6 and chemokines in human dermal fibroblasts potentiates innate immune response.	/pubmed/25126764	Vistejnova L, Safrankova B, Nesporova K, Slavkovsky R, Hermannova M, Hosek P, Velebny V, Kubala L.	Cytokine. 2014 Dec;70(2):97-103. doi: 10.1016/j.cyto.2014.07.006. Epub 2014 Aug 10.	Cytokine. 2014	PubMed	citation	PMID:25126764	pubmed	25126764	create date:2014/08/16 | first author:Vistejnova L						2014	288
PRFM enhance wound healing process in skin graft.	/pubmed/25536135	Reksodiputro M, Widodo D, Bashiruddin J, Siregar N, Malik S.	Facial Plast Surg. 2014 Dec;30(6):670-5. doi: 10.1055/s-0034-1396527. Epub 2014 Dec 23.	Facial Plast Surg. 2014	PubMed	citation	PMID:25536135	pubmed	25536135	create date:2014/12/24 | first author:Reksodiputro M						2014	288
Successful treatment of complex traumatic and surgical wounds with a foetal bovine dermal matrix.	/pubmed/23452161	Hayn E.	Int Wound J. 2014 Dec;11(6):675-80. doi: 10.1111/iwj.12028. Epub 2013 Mar 4.	Int Wound J. 2014	PubMed	citation	PMID:23452161	pubmed	23452161	create date:2013/03/05 | first author:Hayn E						2014	288
Bone marrow-derived mesenchymal stem cell attenuates skin fibrosis development in mice.	/pubmed/23409729	Wu Y, Huang S, Enhe J, Ma K, Yang S, Sun T, Fu X.	Int Wound J. 2014 Dec;11(6):701-10. doi: 10.1111/iwj.12034. Epub 2013 Feb 15.	Int Wound J. 2014	PubMed	citation	PMID:23409729	pubmed	23409729	create date:2013/02/16 | first author:Wu Y						2014	288
Healing of burn wounds by topical treatment: A randomized controlled comparison between silver sulfadiazine and nano-crystalline silver.	/pubmed/25538469	Adhya A, Bain J, Ray O, Hazra A, Adhikari S, Dutta G, Ray S, Majumdar BK.	J Basic Clin Pharm. 2014 Dec;6(1):29-34. doi: 10.4103/0976-0105.145776.	J Basic Clin Pharm. 2014	PubMed	citation	PMID:25538469 | PMCID:PMC4268627	pubmed	25538469	create date:2014/12/30 | first author:Adhya A						2014	288
Bioinspired porous membranes containing polymer nanoparticles for wound healing.	/pubmed/24522948	Ferreira AM, Mattu C, Ranzato E, Ciardelli G.	J Biomed Mater Res A. 2014 Dec;102(12):4394-405. doi: 10.1002/jbm.a.35121. Epub 2014 Feb 25.	J Biomed Mater Res A. 2014	PubMed	citation	PMID:24522948	pubmed	24522948	create date:2014/02/14 | first author:Ferreira AM						2014	288
The effect of Burns & Wounds (B&W)/burdock leaf therapy on burn-injured Amish patients: a pilot study measuring pain levels, infection rates, and healing times.	/pubmed/24668061	Amish Burn Study Group., Kolacz NM, Jaroch MT, Bear ML, Hess RF.	J Holist Nurs. 2014 Dec;32(4):327-40. doi: 10.1177/0898010114525683. Epub 2014 Mar 25.	J Holist Nurs. 2014	PubMed	citation	PMID:24668061	pubmed	24668061	create date:2014/03/29 | first author:Amish Burn Study Group.						2014	288
Comparison of two differently processed acellular dermal matrix products for root coverage procedures: a prospective, randomized multicenter study.	/pubmed/24965060	Wang HL, Romanos GE, Geurs NC, Sullivan A, SuÃ¡rez-LÃ³pez Del Amo F, Eber RM.	J Periodontol. 2014 Dec;85(12):1693-701. doi: 10.1902/jop.2014.140198.	J Periodontol. 2014	PubMed	citation	PMID:24965060	pubmed	24965060	create date:2014/06/27 | first author:Wang HL						2014	288
Cost-effectiveness of three adjunct cellular/tissue-derived products used in the management of chronic venous leg ulcers.	/pubmed/25498775	Carter MJ, Waycaster C, Schaum K, Gilligan AM.	Value Health. 2014 Dec;17(8):801-13. doi: 10.1016/j.jval.2014.08.001. Epub 2014 Sep 18.	Value Health. 2014	PubMed	citation	PMID:25498775	pubmed	25498775	create date:2014/12/17 | first author:Carter MJ						2014	288
Gellan gum-hyaluronic acid spongy-like hydrogels and cells from adipose tissue synergize promoting neoskin vascularization.	/pubmed/25361388	Cerqueira MT, da Silva LP, Santos TC, Pirraco RP, Correlo VM, Reis RL, Marques AP.	ACS Appl Mater Interfaces. 2014 Nov 26;6(22):19668-79. doi: 10.1021/am504520j. Epub 2014 Nov 13.	ACS Appl Mater Interfaces. 2014	PubMed	citation	PMID:25361388	pubmed	25361388	create date:2014/11/02 | first author:Cerqueira MT						2014	288
Effect of silk fibroin nanofibers containing silver sulfadiazine on wound healing.	/pubmed/25484581	Jeong L, Kim MH, Jung JY, Min BM, Park WH.	Int J Nanomedicine. 2014 Nov 14;9:5277-87. doi: 10.2147/IJN.S71295. eCollection 2014.	Int J Nanomedicine. 2014	PubMed	citation	PMID:25484581 | PMCID:PMC4238896	pubmed	25484581	create date:2014/12/09 | first author:Jeong L						2014	288
Hyaluronidase modulates inflammatory response and accelerates the cutaneous wound healing.	/pubmed/25393024	Fronza M, Caetano GF, Leite MN, Bitencourt CS, Paula-Silva FW, Andrade TA, Frade MA, Merfort I, Faccioli LH.	PLoS One. 2014 Nov 13;9(11):e112297. doi: 10.1371/journal.pone.0112297. eCollection 2014.	PLoS One. 2014	PubMed	citation	PMID:25393024 | PMCID:PMC4230982	pubmed	25393024	create date:2014/11/14 | first author:Fronza M						2014	288
Designer self-assembling hydrogel scaffolds can impact skin cell proliferation and migration.	/pubmed/25384420	Bradshaw M, Ho D, Fear MW, Gelain F, Wood FM, Iyer KS.	Sci Rep. 2014 Nov 11;4:6903. doi: 10.1038/srep06903.	Sci Rep. 2014	PubMed	citation	PMID:25384420 | PMCID:PMC4227029	pubmed	25384420	create date:2014/11/12 | first author:Bradshaw M						2014	288
In vitro study of the impact of mechanical tension on the dermal fibroblast phenotype in the context of skin wound healing.	/pubmed/25267573	Rolin GL, Binda D, Tissot M, Viennet C, Saas P, Muret P, Humbert P.	J Biomech. 2014 Nov 7;47(14):3555-61. doi: 10.1016/j.jbiomech.2014.07.015. Epub 2014 Sep 19.	J Biomech. 2014	PubMed	citation	PMID:25267573	pubmed	25267573	create date:2014/10/01 | first author:Rolin GL						2014	288
Evaluation of genistein ability to modulate CTGF mRNA/protein expression, genes expression of TGFÎ² isoforms and expression of selected genes regulating cell cycle in keloid fibroblasts in vitro.	/pubmed/25745770	Jurzak M, Adamczyk K, AntoÅ„czak P, Garncarczyk A, KuÅ›mierz D, Latocha M.	Acta Pol Pharm. 2014 Nov-Dec;71(6):972-86.	Acta Pol Pharm. 2014	PubMed	citation	PMID:25745770	pubmed	25745770	create date:2015/03/10 | first author:Jurzak M						2014	288
WFDC1 is a key modulator of inflammatory and wound repair responses.	/pubmed/25219356	Ressler SJ, Dang TD, Wu SM, Tse DY, Gilbert BE, Vyakarnam A, Yang F, Schauer IG, Barron DA, Rowley DR.	Am J Pathol. 2014 Nov;184(11):2951-64. doi: 10.1016/j.ajpath.2014.07.013. Epub 2014 Sep 16.	Am J Pathol. 2014	PubMed	citation	PMID:25219356 | PMCID:PMC4215025	pubmed	25219356	create date:2014/09/16 | first author:Ressler SJ						2014	288
Response of human skin to esthetic scarification.	/pubmed/24582755	Gabriel VA, McClellan EA, Scheuermann RH.	Burns. 2014 Nov;40(7):1338-44. doi: 10.1016/j.burns.2014.01.005. Epub 2014 Feb 28.	Burns. 2014	PubMed	citation	PMID:24582755 | PMCID:PMC4336194	pubmed	24582755	create date:2014/03/04 | first author:Gabriel VA						2014	288
In vitro characterization of scaffold-free three-dimensional mesenchymal stem cell aggregates.	/pubmed/25012521	Rettinger CL, Fourcaudot AB, Hong SJ, Mustoe TA, Hale RG, Leung KP.	Cell Tissue Res. 2014 Nov;358(2):395-405. doi: 10.1007/s00441-014-1939-0. Epub 2014 Jul 12.	Cell Tissue Res. 2014	PubMed	citation	PMID:25012521	pubmed	25012521	create date:2014/07/12 | first author:Rettinger CL						2014	288
Rhelogical, dermal wound healing and in vitro antioxidant properties of exopolysaccharide hydrogel from Pseudomonas stutzeri AS22.	/pubmed/25454656	Maalej H, Moalla D, Boisset C, Bardaa S, Ben Ayed H, Sahnoun Z, Rebai T, Nasri M, Hmidet N.	Colloids Surf B Biointerfaces. 2014 Nov 1;123:814-24. doi: 10.1016/j.colsurfb.2014.10.017. Epub 2014 Oct 22.	Colloids Surf B Biointerfaces. 2014	PubMed	citation	PMID:25454656	pubmed	25454656	create date:2014/12/03 | first author:Maalej H						2014	288
Cell-loaded gelatin/chitosan scaffolds fabricated by salt-leaching/lyophilization for skin tissue engineering: in vitro and in vivo study.	/pubmed/24323537	Pezeshki-Modaress M, Rajabi-Zeleti S, Zandi M, Mirzadeh H, Sodeifi N, Nekookar A, Aghdami N.	J Biomed Mater Res A. 2014 Nov;102(11):3908-17. doi: 10.1002/jbm.a.35054. Epub 2013 Dec 26.	J Biomed Mater Res A. 2014	PubMed	citation	PMID:24323537	pubmed	24323537	create date:2013/12/11 | first author:Pezeshki-Modaress M						2014	288
Hyaluronic acid scaffold for skin defects in congenital syndactyly release surgery: a novel technique based on the regenerative model.	/pubmed/24664163	Landi A, Garagnani L, Leti Acciaro A, Lando M, Ozben H, Gagliano MC.	J Hand Surg Eur Vol. 2014 Nov;39(9):994-1000. doi: 10.1177/1753193414529046. Epub 2014 Mar 24.	J Hand Surg Eur Vol. 2014	PubMed	citation	PMID:24664163	pubmed	24664163	create date:2014/03/26 | first author:Landi A						2014	288
Antibiotic eluting clay mineral (LaponiteÂ®) for wound healing application: an in vitro study.	/pubmed/25027303	Ghadiri M, Chrzanowski W, Rohanizadeh R.	J Mater Sci Mater Med. 2014 Nov;25(11):2513-26. doi: 10.1007/s10856-014-5272-7. Epub 2014 Jul 16.	J Mater Sci Mater Med. 2014	PubMed	citation	PMID:25027303	pubmed	25027303	create date:2014/07/17 | first author:Ghadiri M						2014	288
A randomized, controlled, clinical pilot study assessing the analgesic effect of morphine applied topically onto split-thickness skin wounds.	/pubmed/24942055	Zaslansky R, Ben-Nun O, Ben-Shitrit S, Ullmann Y, Kopf A, Stein C.	J Pharm Pharmacol. 2014 Nov;66(11):1559-66. doi: 10.1111/jphp.12284. Epub 2014 Jun 19.	J Pharm Pharmacol. 2014	PubMed	citation	PMID:24942055	pubmed	24942055	create date:2014/06/20 | first author:Zaslansky R						2014	288
Bone marrow stromal cells enhance the osteogenic properties of hydroxyapatite scaffolds by modulating the foreign body reaction.	/pubmed/22782939	Tour G, Wendel M, Tcacencu I.	J Tissue Eng Regen Med. 2014 Nov;8(11):841-9. doi: 10.1002/term.1574. Epub 2012 Jul 10.	J Tissue Eng Regen Med. 2014	PubMed	citation	PMID:22782939	pubmed	22782939	create date:2012/07/12 | first author:Tour G						2014	288
Stable biochemically micro-patterned hydrogel layers control specific cell adhesion and allow long term cyclic tensile strain experiments.	/pubmed/25099315	Greiner AM, Hoffmann P, Bruellhoff K, Jungbauer S, Spatz JP, Moeller M, Kemkemer R, Groll J.	Macromol Biosci. 2014 Nov;14(11):1547-55. doi: 10.1002/mabi.201400261. Epub 2014 Aug 6.	Macromol Biosci. 2014	PubMed	citation	PMID:25099315	pubmed	25099315	create date:2014/08/08 | first author:Greiner AM						2014	288
Iontophoresis with gold nanoparticles improves mitochondrial activity and oxidative stress markers of burn wounds.	/pubmed/25280718	Silveira PC, VenÃ¢ncio M, Souza PS, Victor EG, de Souza Notoya F, Paganini CS, Streck EL, da Silva L, Pinho RA, Paula MM.	Mater Sci Eng C Mater Biol Appl. 2014 Nov;44:380-5. doi: 10.1016/j.msec.2014.08.045. Epub 2014 Aug 27.	Mater Sci Eng C Mater Biol Appl. 2014	PubMed	citation	PMID:25280718	pubmed	25280718	create date:2014/10/05 | first author:Silveira PC						2014	288
Pharmacologic overview of systemic chlorogenic acid therapy on experimental wound healing.	/pubmed/25129377	Bagdas D, Gul NY, Topal A, Tas S, Ozyigit MO, Cinkilic N, Gul Z, Etoz BC, Ziyanok S, Inan S, Turacozen O, Gurun MS.	Naunyn Schmiedebergs Arch Pharmacol. 2014 Nov;387(11):1101-16. doi: 10.1007/s00210-014-1034-9. Epub 2014 Aug 17.	Naunyn Schmiedebergs Arch Pharmacol. 2014	PubMed	citation	PMID:25129377	pubmed	25129377	create date:2014/08/19 | first author:Bagdas D						2014	288
Stage-two surgery using collagen soft tissue grafts: clinical cases and ultrastructural analysis.	/pubmed/25126630	Fischer KR, Fickl S, Mardas N, Bozec L, Donos N.	Quintessence Int. 2014 Nov-Dec;45(10):853-60. doi: 10.3290/j.qi.a32511.	Quintessence Int. 2014	PubMed	citation	PMID:25126630	pubmed	25126630	create date:2014/08/16 | first author:Fischer KR						2014	288
Simultaneous dermal matrix and autologous split-thickness skin graft transplantation in a porcine wound model: a three-dimensional histological analysis of revascularization.	/pubmed/25358670	Wiedner M, Tinhofer IE, Kamolz LP, Seyedian Moghaddam A, Justich I, Liegl-Atzwanger B, Bubalo V, Weninger WJ, Lumenta DB.	Wound Repair Regen. 2014 Nov-Dec;22(6):749-54. doi: 10.1111/wrr.12233. Epub 2015 Jan 8.	Wound Repair Regen. 2014	PubMed	citation	PMID:25358670	pubmed	25358670	create date:2014/11/02 | first author:Wiedner M						2014	288
Thrombin as important factor for cutaneous wound healing: comparison of fibrin biomatrices in vitro and in a rat excisional wound healing model.	/pubmed/25231003	Gugerell A, Pasteiner W, NÃ¼rnberger S, Kober J, Meinl A, Pfeifer S, Hartinger J, Wolbank S, Goppelt A, Redl H, Mittermayr R.	Wound Repair Regen. 2014 Nov-Dec;22(6):740-8. doi: 10.1111/wrr.12234. Epub 2015 Jan 8. Erratum in: Wound Repair Regen. 2015 Jul-Aug;23(4):635.	Wound Repair Regen. 2014	PubMed	citation	PMID:25231003	pubmed	25231003	create date:2014/09/19 | first author:Gugerell A						2014	288
A modified collagen gel dressing promotes angiogenesis in a preclinical swine model of chronic ischemic wounds.	/pubmed/25224310	Elgharably H, Ganesh K, Dickerson J, Khanna S, Abas M, Ghatak PD, Dixit S, Bergdall V, Roy S, Sen CK.	Wound Repair Regen. 2014 Nov-Dec;22(6):720-9. doi: 10.1111/wrr.12229. Epub 2015 Jan 8.	Wound Repair Regen. 2014	PubMed	citation	PMID:25224310 | PMCID:PMC4380279	pubmed	25224310	create date:2014/09/17 | first author:Elgharably H						2014	288
Pre-clinical evaluation of soybean-based wound dressings and dermal substitute formulations in pig healing and non-healing in vivo models.	/pubmed/27602381	Shevchenko RV, Santin M.	Burns Trauma. 2014 Oct 25;2(4):187-95. doi: 10.4103/2321-3868.143624. eCollection 2014.	Burns Trauma. 2014	PubMed	citation	PMID:27602381 | PMCID:PMC5012056	pubmed	27602381	create date:2014/01/01 | first author:Shevchenko RV						2014	288
Acceleration of wound healing in acute full-thickness skin wounds using a collagen-binding peptide with an affinity for MSCs.	/pubmed/27602380	Wang H, Yan X, Shen L, Li S, Lin Y, Wang S, Hou XL, Shi C, Yang Y, Dai J, Tan Q.	Burns Trauma. 2014 Oct 25;2(4):181-6. doi: 10.4103/2321-3868.143623. eCollection 2014.	Burns Trauma. 2014	PubMed	citation	PMID:27602380 | PMCID:PMC5012099	pubmed	27602380	create date:2014/01/01 | first author:Wang H						2014	288
Gene expression profiling of Lucilia sericata larvae extraction/secretion-treated skin wounds.	/pubmed/25153915	Polat E, AksÃ¶z Ä°, Arkan H, CoÅŸkunpÄ±nar E, AkbaÅŸ F, Onaran Ä°.	Gene. 2014 Oct 25;550(2):223-9. doi: 10.1016/j.gene.2014.08.033. Epub 2014 Aug 19.	Gene. 2014	PubMed	citation	PMID:25153915	pubmed	25153915	create date:2014/08/26 | first author:Polat E						2014	288
Bifunctional ectodermal stem cells around the nail display dual fate homeostasis and adaptive wounding response toward nail regeneration.	/pubmed/25277970	Leung Y, Kandyba E, Chen YB, Ruffins S, Chuong CM, Kobielak K.	Proc Natl Acad Sci U S A. 2014 Oct 21;111(42):15114-9. doi: 10.1073/pnas.1318848111. Epub 2014 Oct 2.	Proc Natl Acad Sci U S A. 2014	PubMed	citation	PMID:25277970 | PMCID:PMC4210315	pubmed	25277970	create date:2014/10/04 | first author:Leung Y						2014	288
Gelatin-chondroitin-6-sulfate-hyaluronic acid scaffold seeded with vascular endothelial growth factor 165 modified hair follicle stem cells as a three-dimensional skin substitute.	/pubmed/25331352	Quan R, Zheng X, Xu S, Zhang L, Yang D.	Stem Cell Res Ther. 2014 Oct 20;5(5):118. doi: 10.1186/scrt508.	Stem Cell Res Ther. 2014	PubMed	citation	PMID:25331352 | PMCID:PMC4535258	pubmed	25331352	create date:2014/10/22 | first author:Quan R						2014	288
Matrix metalloproteinase-8 regulates transforming growth factor-Î²1 levels in mouse tongue wounds and fibroblasts in vitro.	/pubmed/25036555	AstrÃ¶m P, PirilÃ¤ E, Lithovius R, Heikkola H, Korpi JT, HernÃ¡ndez M, Sorsa T, Salo T.	Exp Cell Res. 2014 Oct 15;328(1):217-27. doi: 10.1016/j.yexcr.2014.07.010. Epub 2014 Jul 15.	Exp Cell Res. 2014	PubMed	citation	PMID:25036555	pubmed	25036555	create date:2014/07/19 | first author:AstrÃ¶m P						2014	288
Therapeutic potential of a non-steroidal bifunctional anti-inflammatory and anti-cholinergic agent against skin injury induced by sulfur mustard.	/pubmed/25127551	Chang YC, Wang JD, Hahn RA, Gordon MK, Joseph LB, Heck DE, Heindel ND, Young SC, Sinko PJ, Casillas RP, Laskin JD, Laskin DL, Gerecke DR.	Toxicol Appl Pharmacol. 2014 Oct 15;280(2):236-44. doi: 10.1016/j.taap.2014.07.016. Epub 2014 Aug 13.	Toxicol Appl Pharmacol. 2014	PubMed	citation	PMID:25127551 | PMCID:PMC4254337	pubmed	25127551	create date:2014/08/17 | first author:Chang YC						2014	288
Thermoresponsive chitosan-agarose hydrogel for skin regeneration.	/pubmed/25037363	Miguel SP, Ribeiro MP, Brancal H, Coutinho P, Correia IJ.	Carbohydr Polym. 2014 Oct 13;111:366-73. doi: 10.1016/j.carbpol.2014.04.093. Epub 2014 May 2.	Carbohydr Polym. 2014	PubMed	citation	PMID:25037363	pubmed	25037363	create date:2014/07/20 | first author:Miguel SP						2014	288
Serpina3n accelerates tissue repair in a diabetic mouse model of delayed wound healing.	/pubmed/25299783	Hsu I, Parkinson LG, Shen Y, Toro A, Brown T, Zhao H, Bleackley RC, Granville DJ.	Cell Death Dis. 2014 Oct 9;5:e1458. doi: 10.1038/cddis.2014.423.	Cell Death Dis. 2014	PubMed	citation	PMID:25299783 | PMCID:PMC4237249	pubmed	25299783	create date:2014/10/10 | first author:Hsu I						2014	288
Taurine improves the wound healing process in cutaneous leishmaniasis in mice model, based on stereological parameters.	/pubmed/25337534	Ashkani-Esfahani S, Zarifi F, Asgari Q, Samadnejad AZ, Rafiee S, Noorafshan A.	Adv Biomed Res. 2014 Oct 7;3:204. doi: 10.4103/2277-9175.142314. eCollection 2014.	Adv Biomed Res. 2014	PubMed	citation	PMID:25337534 | PMCID:PMC4202507	pubmed	25337534	create date:2014/10/23 | first author:Ashkani-Esfahani S						2014	288
The effects of insulin-like growth factor-1 gene therapy and cell transplantation on rat acute wound model.	/pubmed/25558384	Talebpour Amiri F, Fadaei Fathabadi F, Mahmoudi Rad M, Piryae A, Ghasemi A, Khalilian A, Yeganeh F, Mosaffa N.	Iran Red Crescent Med J. 2014 Oct 5;16(10):e16323. doi: 10.5812/ircmj.16323. eCollection 2014 Oct.	Iran Red Crescent Med J. 2014	PubMed	citation	PMID:25558384 | PMCID:PMC4270678	pubmed	25558384	create date:2015/01/06 | first author:Talebpour Amiri F						2014	288
A novel epidermal growth factor--containing wound dressing for the treatment of hard-to-heal venous leg ulcers.	/pubmed/25225992	Doerler M, Eming S, Dissemond J, Wolter A, Stoffels-Weindorf M, Reich-Schupke S, Altmeyer P, StÃ¼cker M.	Adv Skin Wound Care. 2014 Oct;27(10):456-60. doi: 10.1097/01.ASW.0000451942.39446.c2.	Adv Skin Wound Care. 2014	PubMed	citation	PMID:25225992	pubmed	25225992	create date:2014/09/17 | first author:Doerler M						2014	288
Leg ulcer treatment outcomes with new ovine collagen extracellular matrix dressing: a retrospective case series.	/pubmed/25198432	Bohn GA, Gass K.	Adv Skin Wound Care. 2014 Oct;27(10):448-54. doi: 10.1097/01.ASW.0000453728.12032.6f. Erratum in: Adv Skin Wound Care. 2014 Nov;27(11):487.	Adv Skin Wound Care. 2014	PubMed	citation	PMID:25198432	pubmed	25198432	create date:2014/09/10 | first author:Bohn GA						2014	288
Functional analysis reveals angiogenic potential of human mesenchymal stem cells from Wharton's jelly in dermal regeneration.	/pubmed/24728929	Edwards SS, Zavala G, Prieto CP, Elliott M, MartÃ­nez S, EgaÃ±a JT, Bono MR, Palma V.	Angiogenesis. 2014 Oct;17(4):851-66. doi: 10.1007/s10456-014-9432-7. Epub 2014 Apr 13.	Angiogenesis. 2014	PubMed	citation	PMID:24728929	pubmed	24728929	create date:2014/04/15 | first author:Edwards SS						2014	288
Extracellular matrix components of oral mucosa differ from skin and resemble that of foetal skin.	/pubmed/24973518	Glim JE, Everts V, Niessen FB, Ulrich MM, Beelen RH.	Arch Oral Biol. 2014 Oct;59(10):1048-55. doi: 10.1016/j.archoralbio.2014.05.019. Epub 2014 Jun 16.	Arch Oral Biol. 2014	PubMed	citation	PMID:24973518	pubmed	24973518	create date:2014/06/29 | first author:Glim JE						2014	288
Influence of the stiffness of three-dimensional alginate/collagen-I interpenetrating networks on fibroblast biology.	/pubmed/25047628	Branco da Cunha C, Klumpers DD, Li WA, Koshy ST, Weaver JC, Chaudhuri O, Granja PL, Mooney DJ.	Biomaterials. 2014 Oct;35(32):8927-36. doi: 10.1016/j.biomaterials.2014.06.047. Epub 2014 Jul 19.	Biomaterials. 2014	PubMed	citation	PMID:25047628	pubmed	25047628	create date:2014/07/23 | first author:Branco da Cunha C						2014	288
Non-invasive transdermal two-dimensional mapping of cutaneous oxygenation with a rapid-drying liquid bandage.	/pubmed/25426308	Li Z, Roussakis E, Koolen PG, Ibrahim AM, Kim K, Rose LF, Wu J, Nichols AJ, Baek Y, Birngruber R, Apiou-Sbirlea G, Matyal R, Huang T, Chan R, Lin SJ, Evans CL.	Biomed Opt Express. 2014 Oct 1;5(11):3748-64. doi: 10.1364/BOE.5.003748. eCollection 2014 Nov 1.	Biomed Opt Express. 2014	PubMed	citation	PMID:25426308 | PMCID:PMC4242015	pubmed	25426308	create date:2014/11/27 | first author:Li Z						2014	288
Contribution of fibroblasts to the mechanical stability of in vitro engineered dermal-like tissue through extracellular matrix deposition.	/pubmed/25371858	Nair RP, Joseph J, Harikrishnan VS, Krishnan VK, Krishnan L.	Biores Open Access. 2014 Oct 1;3(5):217-25. doi: 10.1089/biores.2014.0023.	Biores Open Access. 2014	PubMed	citation	PMID:25371858 | PMCID:PMC4215331	pubmed	25371858	create date:2014/11/06 | first author:Nair RP						2014	288
[truncated: 3,031 more rows]

## Sheet: CBT
("cell" or "cellular" or "cells" ) AND ("therapy" or "therapeutic" or "therapies" or "therapeutics" or "treatment" or "clinical" or "clinic") AND ("skin" or "dermis" or "dermal" or "cutaneous" or "cutanate") AND ("wound" or "wounds") AND ("healing") not review
[truncated: 5,034 more rows]
