# Supplementary material for: The life-cycles of skin replacement technologies
Source: PLoS One. 2020 Mar 4;15(3):e0229455. doi: 10.1371/journal.pone.0229455 (PMC7055911; doi:10.1371/journal.pone.0229455)
Supplement: S2 File — (XLSX) [file pone.0229455.s004.xlsx]

## Sheet: NTE master table
							Average Bx	Bx-Te	Bx-Ti						Average	3.77708	52.2771
						PBT	2003.2	64.2	11.2					1939	1992	11.2	64.2
						CBT	2001.14	#DIV/0!	#DIV/0!					#DIV/0!	#DIV/0!	2001.14	2001.14
						ECMT	2006.41	40.4082	-3.59184					1966	2010	-3.64583	40.3542
	Article Supporting that it is Skin Replacement Technology	Brand name	Generic name	Company	FDA approval	Trademark registered	Year of Birth	Regulation Pathway	Indications	Technology category	Subcategory	Origin	Source	Technology initiation point	Technology established point	Bx-Te	Bx-Ti		Raport to ECMT		Technology category	PMA	HDE	510K	21 CFR 1271 (HCT/Ps)	IND	BLA			Regulation Pathway
1		ACell® UBM Hydrated Wound Dressing	Decellularized Porcine Urinary Bladder Matrix	ACell, Inc. Columbia, MD	2002	not registered exactly but Acell 2004	2002	510(k)	Acute or chronic partial and full-thickness wounds	ECM technologies	Decellularized tissues	Urinary Bladder	animal	1966	2010	-8	36		1	ECM technologies	49	1	0	26	22	0	0			PMA	5
2		ACell® UBM Lyophilized Wound Dressing	Decellularized Porcine Urinary Bladder Matrix	ACell, Inc. Columbia, MD	2002	not registered exactly but Acell 2004	2002	510(k)	Acute or chronic partial and full-thickness wounds	ECM technologies	Decellularized tissues	Urinary Bladder	animal	1966	2010	-8	36		9.8	Processed Biologics	5	0	0	1	4	0	0			HDE	2
3		AlloDerm® Regenerative Tissue Matrix	Human Acellular Dermal Matrix	LifeCell Corp. Bridgewater, NJ	1994	1993	1994	21 CFR 1271 (HCT/Ps)	Breast surgery, hernia, skin wounds	ECM technologies	Decellularized tissues	Dermis	human	1966	2010	-16	28		7	Cell-based therapies	7	4	2	0	0	0	1			510K	27
4		AlloDerm® Regenerative Tissue Matrix Ready to Use/ AlloDerm RTU	Human Acellular Dermal Matrix	LifeCell Corp. Bridgewater, NJ	N/A	2014 (ready for use was not completely registered and RTU is not yet finalized	2014	21 CFR 1271 (HCT/Ps)	Breast surgery, hernia, skin wounds	ECM technologies	Decellularized tissues	Dermis	human	1966	2010	4	48													BLA	1
5		AlloDerm® GBR	Human Acellular Dermal Matrix	LifeCell Corp. Bridgewater, NJ	N/A	2004	2004	21 CFR 1271 (HCT/Ps)	gingival applications	ECM technologies	Decellularized tissues	Dermis	human	1966	2010	-6	38
6		AlloMax™	Human Acellular Dermal Matrix	Davol, A Bard Company Warwick, RI	N/A	2010	2010	21 CFR 1271 (HCT/Ps)	Hernia,abdominal wall defects	ECM technologies	Decellularized tissues	Dermis	human	1966	2010	0	44			Total Sum	61	5	2	27	26	0	1	61		21 CFR 1271 (HCT/Ps)	26
7		AlloMend™	Human Acellular Dermal Matrix	AlloSource, Centennial, CO	N/A	2014	2014	21 CFR 1271 (HCT/Ps)	ventral hernia repair, breast reconstruction and abdominal wall reconstruction	ECM technologies	Decellularized tissues	Dermis	human	1966	2010	4	48			Total CountA	61									IND	0
8		AlloPatch HD™	Human Acellular Dermal Matrix	MTF Sports Medicine Edison, NJ	N/A	2009	2009	21 CFR 1271 (HCT/Ps)	tendon augmentation	ECM technologies	Decellularized tissues	Dermis	human	1966	2010	-1	43													Total Sum	61
9		AlloSkin™ AC	Human Acellular Dermal Matrix	AlloSource, Centennial, CO	N/A	abandoned but AlloSource 2008 lets consider 2009	2009	21 CFR 1271 (HCT/Ps)	acute and chronic wound therapy	ECM technologies	Decellularized tissues	Dermis	human	1966	2010	-1	43													Total CountA	61
10		AlloSkin™ RT	Human Skin Allograft	AlloSource, Centennial, CO	N/A	abandoned but AlloSource 2008 lets consider 2009	2009	21 CFR 1271 (HCT/Ps)	acute and chronic wound therapy	Biologics	skin allograft	n/a	human	1939	1992	17	70
11		AlloSkin™	Human Skin Allograft	AlloSource, Centennial, CO	N/A	abandoned but AlloSource 2008 lets consider 2009	2009	21 CFR 1271 (HCT/Ps)	acute and chronic wound therapy	Biologics	skin allograft	n/a	human	1939	1992	17	70
12		Aongen™ Collagen Matrix	Porcine cross-linked lyophilized type I atelocollagen and glycosaminoglycans (GAG)	Aeon Astron Leiden, The Netherlands	2009	n/a	2009	510(k)	surgical wounds	ECM technologies	Biosynthetic	n/a	animal	1966	2010	-1	43
13		Apligraf	Human allogeneic neonatal fibroblasts and keratynocytes as Bilayered Living Cellular Construct (BLCC)	Organogenesis, Inc.	1998 PMA original 2000 PMA added diabetic ulcers	1998	1998	PMA	diabetic foot ulcer	Cell therapies	Allogeneic	cellularized scaffold	human			1998	1998
14		ArthroFlex™ (FlexGraft)	Porcine Acellular Dermal Matrix	Arthrex, Inc. Naples, FL	N/A	2011	2011	21 CFR 1271 (HCT/Ps)	supplemental support and covering for soft tissue repair	ECM technologies	Decellularized tissues	Dermis	human	1966	2010	1	45
15		Avagen Wound Dressing	wound dressing comprised of a porous matrix of cross-linked bovine tendon collagen and glycosaminoglycan.	Integra LifeSciences Corp. Plainsboro, NJ	2002	n/a	2002	510(k)		ECM technologies	Biosynthetic	n/a	animal	1966	2010	-8	36
16		Collagen Wound Dressing (Oasis Research)	Porcine Acellular Small Intestinal Submucosal Matrix	Oasis Research, LLC	2000		2000	510(k)		ECM technologies	Decellularized tissues	SIS	animal	1966	2010	-10	34
17		Conexa™	Porcine Acellular Dermal Matrix	Tornier		2008	2008	21 CFR 1271 (HCT/Ps)	tendon repair, ventral hernia repair, abdominal wall reconstruction	ECM technologies	Decellularized tissues	Dermis	animal	1966	2010	-2	42
18		Cymetra® Micronized AlloDerm	Injectable Human Acellular Dermal Matrix (AlloDerm)	LifeCell Corp. Bridgewater, NJ		2002	2002	21 CFR 1271 (HCT/Ps)		ECM technologies	Decellularized tissues	Dermis	human	1966	2010	-8	36
19		Dermacell ® and Arthroflex®	Human Acellular Dermal Matrix	LifeNet Health,Virginia Beach, VA		2010	2010	21 CFR 1271 (HCT/Ps)		ECM technologies	Decellularized tissues	Dermis	human	1966	2010	0	44
20		Dermadapt™ Wound Dressing	Equine Acellular Pericardial Matrix	Pegasus Biologics, Inc.	2006		2006	510(k)		ECM technologies	Decellularized tissues	Pericard	animal	1966	2010	-4	40
21		Dermagraft®	Cultured neonatal allogeneic fibroblasts on synthetic PGA/PLA matrix	Organogenesis, Inc.	2001 PMA		2001	PMA		Cell therapies	Allogeneic	n/a	human			2001	2001
22		DressSkin	Bovine Collagen Biomembrane	TEI Biosciences Inc	2003		2003	510(k)		ECM technologies	Biosynthetic	n/a	animal	1966	2010	-7	37
23		ENDURAgen™	Porcine Dermal Collagen Matrix	Stryker		2006	2006	21 CFR 1271 (HCT/Ps)		ECM technologies	Biosynthetic	n/a	animal	1966	2010	-4	40
24		Epicel	Cultured Epidermal Autografts (CEA)	Vericel Corp. Cambridge, MA	1998 HDE 2007	2000, used since 1981	1998	HDE	Burns	Cell therapies	Autologous	epidermis	human			1998	1998
25		FlexHD® Acellular Hydrated Dermis	Human Acellular Dermal Matrix	Ethicon and Musculoskeletal Transplant Foundation		2008	2008	21 CFR 1271 (HCT/Ps)	Hernia,abdominal wall defects	ECM technologies	Decellularized tissues	dermis	human	1966	2010	-2	42
26		FortaDerm™ Wound Dressing	Porcine Intestinal Collagen Matrix	Organogenesis, Inc.	2001		2001	510(k)		ECM technologies	Decellularized tissues	SIS	animal	1966	2010	-9	35
27		GammaGraft®	Human Skin Allograft	Promethean LifeSciences, Inc	N/A	2005	2005	21 CFR 1271 (HCT/Ps)		Biologics	skin allograft	n/a	human	1939	1992	13	66
28		GraftJacket® Regenerative Tissue Matrix	Human Acellular Dermal Matrix	LifeCell, licensed to Wright Medical Technology and KCI		2003 no xpress only graftjacket	2003	21 CFR 1271 (HCT/Ps)		ECM technologies	Decellularized tissues	dermis	human	1966	2010	-7	37
29		GraftJacket® Xpress, injectable	Micronized Human Acellular Dermal Matrix	LifeCell, licensed to Wright Medical Technology and KCI		2003 no xpress only graftjacket	2003	21 CFR 1271 (HCT/Ps)		ECM technologies	Decellularized tissues	dermis	human	1966	2010	-7	37
30		hMatrix® PR ADM	Human Acellular Dermal Matrix	Bacterin		2010	2010	21 CFR 1271 (HCT/Ps)	wound covering, abdominal wall repair, breast reconstruction, and for use in supplemental support, reinforcement, or covering of tendons or periosteum - See more at: http://bacterin.com/products/hmatrix-adm/#sthash.0MwNsT7A.dpuf	ECM technologies	Decellularized tissues	Dermis	human	1966	2010	0	44
31		hMatrix® ADM	Human Acellular Dermal Matrix	Bacterin		2010	2010	21 CFR 1271 (HCT/Ps)	wound covering, abdominal wall repair, breast reconstruction, and for use in supplemental support, reinforcement, or covering of tendons or periosteum - See more at: http://bacterin.com/products/hmatrix-adm/#sthash.0MwNsT7A.dpuf	ECM technologies	Decellularized tissues	Dermis	human	1966	2010	0	44
32		Integra® Dermal Regeneration Template	Collagen-Condroitin Sulfate scaffold and a semipermeable silicone membrane	Integra LifeSciences Corp. Plainsboro, NJ	1996	Used since 1981	1996	PMA		ECM technologies	Biosynthetic	n/a	animal	1966	2010	-14	30
33		Integra™ Bilayer Wound Matrix	Collagen-Condroitin Sulfate scaffold and a semipermeable silicone membrane	Integra LifeSciences Corp. Plainsboro, NJ	2002		2002	510(k)		ECM technologies	Biosynthetic	n/a	animal	1966	2010	-8	36
34		Integra™ Flowable Wound Matrix	Micronized Collagen-Condroitin Sulfate scaffold and a semipermeable silicone membrane	Integra LifeSciences Corp. Plainsboro, NJ	2007		2007	510(k)		ECM technologies	Biosynthetic	n/a	animal	1966	2010	-3	41
35		Integra™ Meshed Bilayered Wound Matrix	Meshed Collagen-Condroitin Sulfate scaffold and a semipermeable silicone membrane	Integra LifeSciences Corp. Plainsboro, NJ	2008		2008	510(k)		ECM technologies	Biosynthetic	n/a	animal	1966	2010	-2	42
36		LTM Wound Dressing	Porcine Acellular Dermal Matrix	LifeCell Corp. Bridgewater, NJ	2008		2008	510(k)		ECM technologies	Decellularized tissues	Dermis	animal	1966	2010	-2	42
37		MariGen Wound Dressing (Kerecis™ Omega3)	Fish Acellular Dermal Matrix	Kerecis McLean, VA	2013	2010	2013	510(k)	wound healing	ECM technologies	Decellularized tissues	Dermis	animal	1966	2010	3	47
38		MatriStem ® Wound Sheet	Decellularized Porcine Urinary Bladder Matrix	ACell, Inc. Columbia, MD	2009		2009	510(k)		ECM technologies	Decellularized tissues	Urinary Bladder	animal	1966	2010	-1	43
39		MatriStem® Micromatrix	Micronized Decellularized Porcine Urinary Bladder Matrix	ACell, Inc. Columbia, MD	2011	2010	2011	510(k)		ECM technologies	Decellularized tissues	Urinary Bladder	animal	1966	2010	1	45
40		MatriStem® Wound Matrix	Micronized Decellularized Porcine Urinary Bladder Matrix	ACell, Inc. Columbia, MD	2011	N/A	2011	510(k)		ECM technologies	Decellularized tissues	Urinary Bladder	animal	1966	2010	1	45
41		Matrix HD™	Human Acellular Dermal Matrix	RTI Surgical		no on justia, but on website http://www.rtix.com/news-press/rti-announces-2009-year-end-fourth-quarter-results-estimates-20	2009	21 CFR 1271 (HCT/Ps)	provide a natural collagen scaffold that supports the body's regenerative processes	ECM technologies	Decellularized tissues	dermis	human	1966	2010	-1	43
42		Mediskin®	Porcine Skin Xenograft	Mölnlycke Health Care US, LLC	1995	1983 section 8 canceled	1983	510(k)	Acute Wounds Burns Surgical Wounds	Biologics	skin xenograft	n/a	animal	1939	1992	-9	44
43		MemoDerm™	Human Acellular Dermal Matrix	Memometal Inc.	n/a	2011	2011	21 CFR 1271 (HCT/Ps)		ECM technologies	Decellularized tissues	dermis	human	1966	2010	1	45
44		Oasis®	Porcine Acellular Small Intestine Submucosa	Cook Biotech, Incorporated	2006		2006	510(k)		ECM technologies	Decellularized tissues	Small Intestine Submucosa	animal	1966	2010	-4	40
45		OrCel	Allogeneic Human Keratinocytes and Fibroblasts cultured on collagen scaffold	Ortec International, Inc. New York, NY 10032	2001 PMA		2001	PMA		Cell therapies	Allogeneic	Epidermis and Dermis	human			2001	2001
46		Composite Cultured Skin	Allogeneic Human Keratinocytes and Fibroblasts cultured on collagen scaffold	Ortec International, Inc. New York, NY 10032	2001 HDE		2001	HDE		Cell therapies	Allogeneic	Epidermis and Dermis	human			2001	2001
47		Permacol™ Surgical Implant	Porcine Acellular Dermal Matrix		2004	2002 first time registered	2002	510(k)	Hernia,abdominal wall defects	ECM technologies	Decellularized tissues	dermis	animal	1966	2010	-8	36
48		Primatrix™ Dermal Repair Scaffold	Fetall Bovine Acellular Dermis	TEI Biosciences Inc	2006	2013	2006	510(k)		ECM technologies	Decellularized tissues	dermis	animal	1966	2010	-4	40
49		Puros® Dermis	Human Acellular Dermal Matrix	LifeCell and Boston Scientific		2009	2009	21 CFR 1271 (HCT/Ps)		ECM technologies	Decellularized tissues	dermis	human	1966	2010	-1	43
50		Repliform®	Human Acellular Dermal Matrix	LifeCell Corp. Bridgewater, NJ		2002	2002	21 CFR 1271 (HCT/Ps)	Urology, OB/Gyn indication	ECM technologies	Decellularized tissues	dermis	human	1966	2010	-8	36
51		Repriza™	Human Acellular Dermal Matrix	Promethean LifeSciences, Inc.		2010	2010	21 CFR 1271 (HCT/Ps)		ECM technologies	Decellularized tissues	dermis	human	1966	2010	0	44
52		SIS Wound Dressing II	Porcine Acellular Small Intestine Submucosa	Cook Biotech, Incorporated	2000		2000	510(k)		ECM technologies	Decellularized tissues	Small Intestine Submucosa	animal	1966	2010	-10	34
53		Strattice™	Porcine Acellular Dermal Matrix	LifeCell Corp. Bridgewater, NJ	2007		2007	510(k)		ECM technologies	Decellularized tissues	dermis	animal	1966	2010	-3	41
54		Suprathel®	Synthetic, biocompatible, and absorbable skin substitute made from polymers of lactic acid.	Polymedics Innovations	2009		2009	510(k)	one application, kept untill healed	ECM technologies	Biosynthetic	n/a		1966	2010	-1	43
55		SurgiMend®	Fetal Bovine Acellular Dermal Matrix	TEI Biosciences Inc	2009		2009	510(k)		ECM technologies	Decellularized tissues	Dermis	animal	1966	2010	-1	43
56		TheraForm™	Porcine Absorbable Collagen Matrix with a silicone layer	Sewon Cellontech Co., Ltd	2009		2009	510(k)		ECM technologies	Biosynthetic	n/a		1966	2010	-1	43
57		TheraSkin®	Human Skin Allograft	Soluble Systems, LLC	N/A	2010	2010	21 CFR 1271 (HCT/Ps)	Burns full-thickness or deep partial-thickness burns	Biologics	skin allograft	n/a	human	1939	1992	18	71
58		TransCyte (Dermagraft-TC)	Allogeneic Neonatal Human Fibroblasts with Collagen Scaffold and silicone layer	Synovis Orthopedica and Woundcare Inc.	1997	2000 canceled section 8	1997	PMA		Cell therapies	Allogeneic	Dermis	human			1997	1997
59		Unite™Biomatrix	Equine Acellular Pericardial Matrix	Pegasus Biologics, Inc. Synovis Orthopedica and Woundcare Inc.	2007	n/a	2007	510(k)		ECM technologies	Decellularized tissues	Pericard	animal	1966	2010	-3	41
60		Veritas® Collagen Matrix	Bovine Acellular Pericardial Matrix	Synovis Surgical Innovations.	2003 2006	n/a	2003	510(k)	Repair of complex abdominal wall reconstruction procedures	ECM technologies	Decellularized tissues	Pericard	animal	1966	2010	-7	37
61		Gintuit (Apligraf oral)	Human allogeneic neonatal fibroblasts and keratynocytes as Bilayered Living Cellular Construct (BLCC)	Organogenesis, Inc.	2012	2012	2012	BLA	treatment of surgically created gingival and alveolar mucosal defects in adults. Apligraf (oral) is intended for use by periodontists and oral surgeons	Cell therapies	Allogeneic	cellularized scaffold	human			2012	2012

## Sheet: NTE for curves
		Year	Annual	Cummulative				Year	Annual	Cummulative				Year	Annual	Cummulative
Mediskin®	1983	2015	0	5		Epicel	1998	2015	0	5		AlloDerm® Regenerative Tissue Matrix Ready to Use/ AlloDerm RTU	2014	2015	0	49
GammaGraft®	2005	2014		5		TransCyte (Dermagraft-TC)	1997	2014		5		AlloMend™	2014	2014	2	49
AlloSkin™ RT	2009	2013		5		Apligraf	1998	2013		5		MariGen Wound Dressing (Kerecis™ Omega3)	2013	2013	1	47
AlloSkin™	2009	2012		5		Dermagraft®	2001	2012		5		ArthroFlex™ (FlexGraft)	2011	2012		46
TheraSkin®	2010	2011		5		OrCel	2001	2011		5		MatriStem® Micromatrix	2011	2011	4	46
		2010	1	5				2010		5		MatriStem® Wound Matrix	2011	2010	5	42
		2009	2	4				2009		5		MemoDerm™	2011	2009	9	37
		2008		2				2008		5		AlloMax™	2010	2008	4	28
		2007		2				2007		5		Dermacell ® and Arthroflex®	2010	2007	3	24
		2006		2				2006		5		hMatrix® PR ADM	2010	2006	4	21
		2005	1	2				2005		5		hMatrix® ADM	2010	2005		17
		2004		1				2004		5		Repriza™	2010	2004	1	17
		2003		1				2003		5		AlloPatch HD™	2009	2003	4	16
		2002		1				2002		5		AlloSkin™ AC	2009	2002	7	12
		2001		1				2001	2	5		Aongen™ Collagen Matrix	2009	2001	1	5
		2000		1				2000		3		MatriStem ® Wound Sheet	2009	2000	2	4
		1999		1				1999		3		Matrix HD™	2009	1999		2
		1998		1				1998	2	3		Puros® Dermis	2009	1998		2
		1997		1				1997	1	1		Suprathel®	2009	1997		2
		1996		1				1996		0		SurgiMend®	2009	1996	1	2
		1995		1				1995		0		TheraForm™	2009	1995		1
		1994		1				1994		0		Conexa™	2008	1994	1	1
		1993		1				1993		0		FlexHD® Acellular Hydrated Dermis	2008	1993		0
		1992		1				1992		0		Integra™ Meshed Bilayered Wound Matrix	2008	1992		0
		1991		1				1991		0		LTM Wound Dressing	2008	1991		0
		1990		1				1990		0		Integra™ Flowable Wound Matrix	2007	1990		0
		1989		1				1989		0		Strattice™	2007	1989		0
		1988		1				1988		0		Unite™Biomatrix	2007	1988		0
		1987		1				1987		0		Dermadapt™ Wound Dressing	2006	1987		0
		1986		1				1986		0		ENDURAgen™	2006	1986		0
		1985		1				1985		0		Oasis®	2006	1985		0
		1984		1				1984		0		Primatrix™ Dermal Repair Scaffold	2006	1984		0
		1983	1	1				1983		0		AlloDerm® GBR	2004	1983		0
		1982		0				1982		0		DressSkin	2003	1982		0
		1981		0				1981		0		GraftJacket® Regenerative Tissue Matrix	2003	1981		0
												GraftJacket® Xpress, injectable	2003
												Veritas® Collagen Matrix	2003
												ACell® UBM Hydrated Wound Dressing	2002
												ACell® UBM Lyophilized Wound Dressing	2002
												Avagen Wound Dressing	2002
												Cymetra® Micronized AlloDerm	2002
												Integra™ Bilayer Wound Matrix	2002
												Permacol™ Surgical Implant	2002
												Repliform®	2002
												FortaDerm™ Wound Dressing	2001
												Collagen Wound Dressing (Oasis Research)	2000
												SIS Wound Dressing II	2000
												Integra® Dermal Regeneration Template	1996
												AlloDerm® Regenerative Tissue Matrix	1994
