# Supplementary material for: The life-cycles of skin replacement technologies
Source: PLoS One. 2020 Mar 4;15(3):e0229455. doi: 10.1371/journal.pone.0229455 (PMC7055911; doi:10.1371/journal.pone.0229455)
Supplement: S3 File — (XLSX) [file pone.0229455.s005.xlsx]

## Sheet: Log_Culmulative
fittyp		PBT_powerlog		PBT_1967_powerlog		PBT_2005_powerlog		EMT_powerlog		CBT_powerlog
L		886.445		47.8101		413.174		17031.2		247997
L_err		51.2824		2.01632		7.50635		2354.85		93028.5
logL		2.94765		1.67952		2.61613		4.23125		5.39445
r		0.0498628		0.324348		0.114261		0.0599774		0.0382279
r_err		0.00216262		0.0284023		0.00262253		0.00269679		0.00179684
t0		1965.8		1955.24		1976.9		1988.19		1995.97
t0_err		0.481243		0.263555		0.183532		0.264321		1.51401
T_I		1939.39		1951.17		1965.37		1966.23		1961.52
T_I_err		1.21668		0.453785		0.307388		1.02087		NA
T_G		1965.8		1955.24		1976.9		1988.19		1995.97
T_E		1992.22		1959.3		1988.43		2010.15		2030.42
T_E_err		1.21149		0.470411		0.325538		1.02812		NA
T_span		52.8233		8.12064		23.0518		43.9151		68.9003
ti-		1983.37		1956.08		1983.47		2009.07		2035.28
ti		2004.21		1959.41		1992.62		2026.14		2061.88
ti+		2026.24		1963.09		2002.38		2043.76		2088.96
tspan		42.8691		7.00803		18.9118		34.6918		53.678
MI		0.926426		0.972581		0.958799		0.835909		0.675554
MIabs		0.606919		0.899392		0.780213		0.202158		0.0177744
Nerr_ModelAvg		0.0688448		0.0657784		0.0318202		0.113833		NA
RMSE_annual		5.57942		1.7095		3.31474		22.7396		21.4577
RMSE_cumulative		12.2809		1.35462		3.05891		37.6297		38.84
AICc_annual		206.833		43.2823		101.223		206.894		213.311
AICc_cumulative		257.327		39.5594		98.3319		229.056		240.606
year	PBT	PBT curve	PBT 1967	PBT 1967 curve	PBT 1967-2005	PBT 1967-2005 curve	EMT	EMT curve	CBT	CBT curve
1940		0.637936		0.0119135		0.0380399		0.222741		0.568051
1941		0.663213		0.0164333		0.0425695		0.235742		0.587775
1942		0.689193		0.0226445		0.0476285		0.249455		0.608098
1943		0.715871		0.0311593		0.0532763		0.263913		0.629031
1944		0.743243		0.0427931		0.0595782		0.27915		0.650587
1945		0.771299		0.0586162		0.0666062		0.295201		0.672777
1946		0.800031		0.080004		0.0744391		0.312102		0.695613
1947		0.829424		0.108672		0.0831631		0.32989		0.719106
1948		0.859466		0.146672		0.0928722		0.348601		0.743267
1949		0.890138		0.196298		0.103668		0.368274		0.768107
1950		0.921421		0.259869		0.115662		0.388945		0.793635
1951		0.953295		0.339318		0.128972		0.410654		0.819861
1952	0	0.985735	0	0.435603		0.143726		0.433437		0.846794
1953	0.30103	1.01872	0.30103	0.548037		0.160059		0.457333		0.874443
1954	0.778151	1.05221	0.778151	0.673772		0.178114		0.482379		0.902816
1955	0.90309	1.08618	0.90309	0.807761		0.198041		0.508612		0.931919
1956	0.954243	1.1206	0.954243	0.943402		0.219997		0.536068		0.961759
1957	1.07918	1.15544	1.07918	1.07376		0.244141		0.56478		0.992343
1958	1.23045	1.19065	1.23045	1.19295		0.270636		0.594784		1.02367
1959	1.25527	1.2262	1.25527	1.29703		0.299643		0.626108		1.05576
1960	1.38021	1.26205	1.38021	1.38436		0.33132		0.658784		1.0886
1961	1.41497	1.29816	1.41497	1.4552		0.365816		0.692837		1.12219
1962	1.51851	1.33448	1.51851	1.51111		0.403271		0.728292		1.15655
1963	1.57978	1.37097	1.57978	1.55428		0.443804		0.765169		1.19166
1964	1.60206	1.4076	1.60206	1.58706		0.487513		0.803485		1.22753
1965	1.61278	1.4443	1.61278	1.61164		0.534468		0.843252		1.26415
1966	1.62325	1.48104	1.62325	1.62989		0.584703		0.88448		1.30153
1967	1.63347	1.51777	1.63347	1.64334		0.638212		0.927172		1.33965
1968	1.64345	1.55445		1.6532		0.694943		0.971327		1.37852
1969	1.66276	1.59103		1.66041	0.0462511	0.754793		1.01694	0	1.41811
1970	1.6902	1.62746		1.66566	0.535815	0.817603		1.06399	0.477121	1.45843
1971	1.72428	1.6637		1.66948	0.840048	0.88316	0	1.11247	0.90309	1.49947
1972	1.74036	1.69971		1.67225	0.930939	0.951193	0.477121	1.16234	1.14613	1.5412
1973	1.74819	1.73545		1.67425	0.965513	1.02138	0.60206	1.21358	1.23045	1.58363
1974	1.77815	1.77087		1.67571	1.11449	1.09334	0.778151	1.26615	1.36173	1.62673
1975	1.79239	1.80594		1.67676	1.17177	1.16667	0.90309	1.32	1.43136	1.67049
1976	1.8451	1.84062		1.67753	1.35656	1.2409	0.954243	1.37507	1.5682	1.7149
1977	1.86923	1.87487		1.67808	1.42546	1.31557	1	1.43132	1.66276	1.75992
1978	1.88649	1.90865		1.67848	1.4708	1.39019	1.14613	1.48866	1.74036	1.80555
1979	1.90849	1.94195		1.67877	1.52524	1.46428	1.17609	1.54704	1.79934	1.85175
1980	1.9345	1.97472		1.67897	1.58519	1.53737	1.25527	1.60636	1.83251	1.89852
1981	1.96379	2.00694		1.67913	1.64785	1.60901	1.27875	1.66655	1.90309	1.94581
1982	1.97772	2.03859		1.67923	1.67602	1.67879	1.34242	1.7275	1.92428	1.99361
1983	2.02531	2.06963		1.67931	1.76649	1.74635	1.41497	1.78913	1.95424	2.04189
1984	2.03743	2.10006		1.67937	1.78816	1.81138	1.60206	1.85133	2.02119	2.09063
1985	2.06819	2.12985		1.67941	1.84129	1.87361	1.70757	1.91401	2.0607	2.13978
1986	2.11727	2.15898		1.67944	1.92108	1.93284	1.74036	1.97704	2.11059	2.18932
1987	2.14922	2.18745		1.67946	1.97024	1.98893	1.81291	2.04031	2.17609	2.23922
1988	2.19033	2.21524		1.67948	2.0309	2.04178	1.96379	2.10373	2.24055	2.28945
1989	2.22011	2.24234		1.67949	2.07325	2.09136	2.04922	2.16716	2.3075	2.33996
1990	2.25527	2.26874		1.6795	2.12179	2.13766	2.16137	2.2305	2.36736	2.39073
1991	2.3032	2.29445		1.6795	2.18573	2.18072	2.22272	2.29364	2.4216	2.44173
1992	2.33244	2.31945		1.67951	2.22367	2.22063	2.29885	2.35646	2.46389	2.49291
1993	2.36736	2.34374		1.67951	2.26803	2.25748	2.37107	2.41885	2.50786	2.54423
1994	2.38739	2.36734		1.67951	2.29306	2.2914	2.45332	2.4807	2.56229	2.59567
1995	2.41162	2.39022		1.67952	2.32297	2.32253	2.54283	2.54193	2.62941	2.64718
1996	2.43775	2.41241		1.67952	2.35481	2.35102	2.62839	2.60241	2.69461	2.69873
1997	2.46538	2.43391		1.67952	2.38804	2.37702	2.68574	2.66207	2.75358	2.75028
1998	2.47712	2.45472		1.67952	2.40203	2.40072	2.75051	2.72081	2.82607	2.80179
1999	2.49415	2.47485		1.67952	2.4222	2.42225	2.80889	2.77855	2.8848	2.85322
2000	2.51055	2.49431		1.67952	2.44148	2.44179	2.86034	2.83521	2.93044	2.90454
2001	2.52114	2.51311		1.67952	2.45387	2.45949	2.91116	2.89073	2.97497	2.95571
2002	2.54283	2.53126		1.67952	2.47909	2.47549	2.96473	2.94505	3.01787	3.00669
2003	2.55388	2.54877		1.67952	2.49187	2.48995	3.01115	2.9981	3.06893	3.05745
2004	2.56348	2.56566		1.67952	2.50292	2.50298	3.06108	3.04985	3.12024	3.10795
2005	2.5682	2.58194		1.67952	2.50835	2.51473	3.10755	3.10024	3.17202	3.15816
2006	2.57978	2.59761		1.67952		2.52529	3.15137	3.14924	3.21378	3.20804
2007	2.59106	2.6127		1.67952		2.5348	3.19424	3.19683	3.25983	3.25756
2008	2.61384	2.62722		1.67952		2.54334	3.24005	3.24298	3.30363	3.30669
2009	2.62941	2.64119		1.67952		2.551	3.28171	3.28769	3.34889	3.35539
2010	2.64345	2.65461		1.67952		2.55788	3.3216	3.33093	3.3941	3.40365
2011	2.65706	2.66751		1.67952		2.56404	3.36003	3.3727	3.4417	3.45142
2012	2.68305	2.6799		1.67952		2.56957	3.40415	3.41302	3.48926	3.49868
2013	2.69197	2.69179		1.67952		2.57451	3.44855	3.45188	3.54357	3.54542
2014	2.71096	2.70321		1.67952		2.57894	3.4908	3.48929	3.59406	3.59159
2015	2.73078	2.71415		1.67952		2.58291	3.53694	3.52528	3.64424	3.63718
2016		2.72465		1.67952		2.58645		3.55985		3.68217
2017		2.73472		1.67952		2.58963		3.59304		3.72653
2018		2.74436		1.67952		2.59246		3.62487		3.77026
2019		2.7536		1.67952		2.595		3.65537		3.81332
2020		2.76244		1.67952		2.59726		3.68456		3.8557
2021		2.77091		1.67952		2.59929		3.71248		3.8974
2022		2.77901		1.67952		2.6011		3.73917		3.93839
2023		2.78677		1.67952		2.60271		3.76466		3.97867
2024		2.79419		1.67952		2.60415		3.78898		4.01823
2025		2.80128		1.67952		2.60544		3.81218		4.05705
2026		2.80806		1.67952		2.60659		3.83428		4.09513
2027		2.81455		1.67952		2.60762		3.85534		4.13246
2028		2.82074		1.67952		2.60854		3.87538		4.16904
2029		2.82666		1.67952		2.60935		3.89445		4.20486
2030		2.83232		1.67952		2.61008		3.91258		4.23993

## Sheet: Annual
fittyp		PBT_powerlogdNdt		PBT_1967_powerlogdNdt		PBT_2005_powerlogdNdt		EMT_powerlogdNdt		CMT_powerlogdNdt
L		1776.2		50.115		384.595		1.1437e+06		1.26381e+25
L_err		944.942		11.6503		32.3546		2.64479e+06		1.64997e+27
logL		3.24949		1.69997		2.585		6.05831		25.1017
r		0.0315542		0.294007		0.126074		0.0279307		0.0158076
r_err		0.0100792		0.0937568		0.013742		0.00650427		0.0065187
t0		1961.43		1955.14		1978.56		2003.01		2127.43
t0_err		5.91801		1.83449		1.48105		11.3465		222.814
T_I		1919.69		1950.66		1968.11		1955.86		2044.12
T_I_err		NA		5.38829		1.88425		NA		NA
T_G		1961.43		1955.14		1978.56		2003.01		2127.43
T_E		2003.16		1959.62		1989		2050.16		2210.74
T_E_err		NA		5.37089		1.84626		NA		NA
T_span		83.4728		8.95868		20.8919		94.3018		166.623
ti-		1992.42		1956.12		1984.41		2061.07		2321.07
ti		2025.21		1959.78		1992.7		2097.37		2384.08
ti+		2059.62		1963.84		2001.57		2134.13		2445.54
tspan		67.1964		7.71873		17.1595		73.0533		124.471
MI		0.840372		0.960882		0.970345		0.583816		0.145179
MIabs		0.302894		0.858027		0.83819		0.00301041		3.48788e-22
Nerr_ModelAvg		NA		0.801175		0.258002		NA		NA
RMSE_annual		5.38012		1.73923		3.26351		12.8934		15.1319
RMSE_cumulative		23.1048		1.55146		13.1089		69.2583		81.474
AICc_annual		204.506		43.5581		100.663		181.929		197.244
AICc_cumulative		297.775		41.7302		150.72		255.898		274.684
year	PBT	PBT_powerlogdNdt	PBT_1967	PBT_1967_powerlogdNdt	PBT_2005	PBT_2005_powerlogdNdt	EMT	EMT_powerlogdNdt	CBT	CBT_powerlogdNdt
1940		0.657348		0.0137204		0.00598986		0.378171		0.730408
1941		0.700152		0.0185452		0.00682212		0.405151		0.773431
1942		0.745799		0.025126		0.00777412		0.434391		0.819473
1943		0.794463		0.0341466		0.00886425		0.466104		0.868777
1944		0.846324		0.0465884		0.010114		0.500523		0.921607
1945		0.901572		0.0638793		0.0115488		0.537907		0.978251
1946		0.960403		0.088124		0.0131982		0.57854		1.03902
1947		1.02302		0.12246		0.0150977		0.622736		1.10427
1948		1.08964		0.171593		0.0172891		0.67084		1.17435
1949		1.16048		0.242572		0.0198222		0.723237		1.2497
1950		1.23575		0.345782		0.0227571		0.780349		1.33075
1951		1.3157		0.495968		0.0261656		0.842643		1.41799
1952	1	1.40056	1	0.712577		0.0301348		0.910637		1.51196
1953	1	1.49056	1	1.01794		0.0347705		0.984902		1.61326
1954	4	1.58595	4	1.43106		0.0402016		1.06607		1.72252
1955	2	1.68699	2	1.95546		0.0465864		1.15485		1.84045
1956	1	1.79391	1	2.56385		0.0541197		1.252		1.96785
1957	3	1.90696	3	3.1889		0.0630427		1.3584		2.10555
1958	5	2.0264	5	3.73266		0.0736553		1.475		2.25452
1959	1	2.15247	1	4.09694		0.0863317		1.60284		2.41577
1960	6	2.2854	6	4.22009		0.101541		1.74311		2.59046
1961	2	2.42544	2	4.09736		0.119873		1.8971		2.77986
1962	7	2.57282	7	3.77489		0.14207		2.06624		2.98534
1963	5	2.72774	5	3.32559		0.169072		2.25215		3.20845
1964	2	2.89042	2	2.82333		0.202065		2.45659		3.45089
1965	1	3.06105	1	2.32641		0.242552		2.68153		3.71454
1966	1	3.2398	1	1.87217		0.292429		2.92915		4.00147
1967	1	3.42684	1	1.47911		0.354087		3.20187		4.314
1968	1	3.6223		1.15206		0.430523		3.50239		4.65468
1969	2	3.8263		0.887625	1.11237	0.52547		3.83367	1	5.02635
1970	3	4.03892		0.678257	2.32174	0.643535		4.19904	2	5.43215
1971	4	4.26022		0.515045	3.48495	0.790329	1	4.60216	5	5.87559
1972	2	4.49023		0.389271	1.61073	0.972575	2	5.0471	6	6.36057
1973	1	4.72896		0.293172	0.706828	1.19815	1	5.53838	3	6.89141
1974	4	4.97637		0.220212	3.77979	1.47605	2	6.08101	6	7.47296
1975	2	5.23237		0.165081	1.83492	1.81615	2	6.68053	4	8.1106
1976	8	5.49687		0.123569	7.87643	2.22879	1	7.3431	10	8.81036
1977	4	5.76971		0.0923929	3.90761	2.72407	1	8.07553	9	9.57894
1978	3	6.05069		0.0690254	2.93097	3.31089	4	8.88536	9	10.4239
1979	4	6.33958		0.051536	3.94846	3.99563	1	9.78095	8	11.3536
1980	5	6.6361		0.0384602	4.96154	4.7807	3	10.7715	5	12.3774
1981	6	6.93993		0.0286922	5.97131	5.66311	1	11.8673	12	13.5061
1982	3	7.25071		0.0213995	2.9786	6.63315	3	13.0796	4	14.7513
1983	11	7.56801		0.0159574	10.984	7.67367	4	14.4208	6	16.1264
1984	3	7.89139		0.0118976	2.9881	8.75999	14	15.9047	15	17.6464
1985	8	8.22035		0.00886966	7.99113	9.86087	11	17.5464	10	19.3282
1986	14	8.55435		0.00661184	13.9934	10.9402	4	19.3628	14	21.1906
1987	10	8.89281		0.00492846	9.99507	11.9596	10	21.3721	21	23.2551
1988	14	9.23511		0.00367352	13.9963	12.8816	27	23.5946	24	25.5459
1989	11	9.58061		0.00273803	10.9973	13.6722	20	26.0525	29	28.0901
1990	14	9.92861		0.00204072	13.998	14.304	33	28.7701	30	30.9186
1991	21	10.2784		0.00152097	20.9985	14.7578	22	31.7744	31	34.0662
1992	14	10.6292		0.00113358	13.9989	15.0238	32	35.0944	27	37.5726
1993	18	10.9803		0.000844851	17.9992	15.1014	36	38.7624	31	41.4823
1994	11	11.3309		0.000629657	10.9994	14.9984	49	42.8131	43	45.8464
1995	14	11.6802		0.000469273	13.9995	14.7298	65	47.2849	61	50.7225
1996	16	12.0274		0.00034974	15.9997	14.3157	76	52.2193	69	56.1762
1997	18	12.3716		0.000260653	17.9997	13.7795	60	57.6615	72	62.2825
1998	8	12.712		0.000194259	7.99981	13.146	78	63.6606	103	69.1263
1999	12	13.0479		0.000144776	11.9999	12.4399	81	70.2698	97	76.805
2000	12	13.3783		0.000107898	11.9999	11.6848	81	77.5469	85	85.4294
2001	8	13.7025		8.04135e-05	7.99992	10.9017	90	85.5541	92	95.1263
2002	17	14.0197		5.993e-05	16.9999	10.1093	107	94.3584	98	106.041
2003	9	14.3291		4.46642e-05	8.99996	9.32297	104	104.032	130	118.339
2004	8	14.63		3.3287e-05	7.99997	8.5553	125	114.653	147	132.211
2005	4	14.9216		2.48078e-05	3.99998	7.81598	130	126.304	167	147.877
2006	10	15.2032		1.84886e-05		7.11212	136	139.075	150	165.586
2007	10	15.4743		1.3779e-05		6.4486	147	153.06	183	185.628
2008	21	15.7341		1.02691e-05		5.82839	174	168.36	193	208.336
2009	15	15.9821		7.65327e-06		5.2529	175	185.083	221	234.092
2010	14	16.2177		5.70376e-06		4.72227	184	203.343	245	263.34
2011	14	16.4405		4.25085e-06		4.23571	194	223.259	287	296.59
2012	28	16.65		3.16804e-06		3.7917	245	244.958	320	334.432
2013	10	16.8458		2.36105e-06		3.38823	273	268.573	411	377.552
2014	22	17.0276		1.75962e-06		3.02292	287	294.244	431	426.74
2015	24	17.1949		1.3114e-06		2.69325	347	322.115	481	482.916
2016		17.3477		9.77345e-07		2.39657		352.337		547.147
2017		17.4857		7.28387e-07		2.13024		385.068		620.676
2018		17.6088		5.42846e-07		1.89167		420.469		704.946
2019		17.7167		4.04568e-07		1.67839		458.706		801.64
2020		17.8096		3.01513e-07		1.48803		499.951		912.722
2021		17.8874		2.24709e-07		1.31838		544.376		1040.49
2022		17.9501		1.67469e-07		1.16738		592.16		1187.61
2023		17.9978		1.2481e-07		1.03314		643.481		1357.23
2024		18.0307		9.30172e-08		0.913912		698.518		1553.03
2025		18.0489		6.9323e-08		0.808115		757.451		1779.32
2026		18.0526		5.16645e-08		0.71431		820.459		2041.16
2027		18.0421		3.8504e-08		0.631193		887.717		2344.5
2028		18.0177		2.86959e-08		0.557592		959.397		2696.35
2029		17.9796		2.13863e-08		0.492452		1035.67		3104.98
2030		17.9283		1.59386e-08		0.434827		1116.69		3580.12
